# Supplementary material for: Changes in Transcriptomic Profiles in Different Reproductive Periods in Yaks
Source: Biology (Basel). 2021 Nov 25;10(12):1229. doi: 10.3390/biology10121229 (PMC8698885; doi:10.3390/biology10121229)
Supplement: Supplementary file 1 [file biology-10-01229-s001.zip › Table S1.xlsx]

## Sheet: Sheet1
Gene	Primer sequence
ECM1-F	GCAGAACTCGTGTGGGAAGA
ECM1-R	GAGCGGAAGCGTTTTAGGTG
HSPA6-F	AGGACTTCTTCGATGGCAGG
HSPA6-R	AAGTCTGGGTCTGCTTGGTT
ADGRB3-F	CAATGAATGCCACAGGCACC
ADGRB3-R	ACCGACATCAGAAGATCGCC
ITGAD-F	ATGAAATTCACACCCCCGGA
ITGAD-R	TGTCCTCCACACAGTCTGGTAT
IRF4-F	ACAGCATGCCGACTCCTTAC
IRF4-R	GTAGAGGCAGATGTGGAGCC
STAR-F	AAAGTGATCCCTGACGTGGG
STAR-R	TACGCTCACAAAGTCTCGGG
GAPDH-F	TGTGATGGGTGTGAACCACG
GAPDH-R	CCACAACAGACACGTTGGGA
