# Supplementary material for: Changes in Transcriptomic Profiles in Different Reproductive Periods in Yaks
Source: Biology (Basel). 2021 Nov 25;10(12):1229. doi: 10.3390/biology10121229 (PMC8698885; doi:10.3390/biology10121229)
Supplement: Supplementary file 1 [file biology-10-01229-s001.zip › Table S2.xlsx]

## Sheet: Sheet1
Sample_ID	Raw_Reads	Raw_Bases	Valid_Reads	Valid_Bases	Valid%	Q20%	Q30%	GC%
YO_A1_input	53400570	8.01	52817356	7.32	91.37	98.08	94.31	48.59
YO_A2_input	52595604	7.89	52047776	7.21	91.39	98.09	94.34	48.87
YO_A3_input	52801098	7.92	52229882	7.23	91.28	98.03	94.18	48.86
YO_F1_input	55997256	8.4	55325926	7.66	91.19	97.91	93.88	48.54
YO_F2_input	52037118	7.81	51249102	6.97	89.24	98.08	94.34	48.93
YO_F3_input	51147902	7.67	50020328	6.8	88.57	97.99	94.08	49.04
YO_P1_input	54793134	8.22	53606592	7.29	88.69	98.1	94.39	48.6
YO_P2_input	54403884	8.16	52550538	7.14	87.45	98	94.13	47.69
YO_P3_input	55139770	8.27	54490060	7.54	91.17	98.05	94.29	48.38
