# Supplementary material for: Changes in Transcriptomic Profiles in Different Reproductive Periods in Yaks
Source: Biology (Basel). 2021 Nov 25;10(12):1229. doi: 10.3390/biology10121229 (PMC8698885; doi:10.3390/biology10121229)
Supplement: Supplementary file 1 [file biology-10-01229-s001.zip › Table S3.xlsx]

## Sheet: Sheet1
Chr	start	end	gene_name	log2(fc)	pval	regulation	significant
chr15	695773	982638	ENSBGRG00000023632	-inf	3.99475e-33	down	yes
chr7	58015325	58026065	ENSBGRG00000003240	-inf	1.72642e-29	down	yes
chr9	40478812	40492538	ENSBGRG00000017107	inf	1.06023e-19	up	yes
chr10	28690406	28692049	ENSBGRG00000023796	inf	9.38155e-17	up	yes
chr15	84474042	84476085	ENSBGRG00000006762	3.05278	1.52969e-13	up	yes
chr24	7615660	7628671	ENSBGRG00000017349	2.54272	6.44516e-10	up	yes
chr20	53246446	53251657	ENSBGRG00000022039	-inf	6.62674e-10	down	yes
chr17	63304159	63309281	ENSBGRG00000014043	2.20364	4.42731e-08	up	yes
chr3	9546099	9549003	HSPA6	3.34421	6.00934e-08	up	yes
chr8	13232653	13240002	ENSBGRG00000000944	1.94482	7.90305e-08	up	yes
chr27	33193542	34061485	KCNMA1	-1.38381	2.65377e-07	down	yes
chr17	70961832	70974012	DLK1	6.69609	2.94732e-06	up	yes
X	62941894	62948723	NXT2	-1.91445	2.99835e-06	down	yes
chr2	12024953	12028304	IFI6	1.35556	4.48266e-06	up	yes
chr29	17419903	17461196	IGSF9B	-inf	1.15319e-05	down	yes
chr13	66856916	66884966	POU2AF1	-inf	1.49044e-05	down	yes
chr1	147760265	147820984	TF	2.5822	2.865e-05	up	yes
chr3	8452762	8494285	SLAMF1	-inf	2.95078e-05	down	yes
chr8	64847765	64851891	ENSBGRG00000016830	-3.86413	3.10815e-05	down	yes
chr19	8914193	8933114	EVPL	3.23971	3.59071e-05	up	yes
chr1	38262094	38262486	ENSBGRG00000000153	-4.99386	5.13749e-05	down	yes
chr16	67987022	68035871	OAS1	1.49245	6.08378e-05	up	yes
chr11	20335673	20375238	ENSBGRG00000012572	-2.68379	7.08103e-05	down	yes
chr3	20965815	20974443	ECM1	-1.19902	8.0383e-05	down	yes
chr14	84277567	84288746	REN	-2.74216	8.60168e-05	down	yes
chr17	20052054	20053002	ENSBGRG00000013025	3.87556	9.0716e-05	up	yes
chr10	49028409	49029326	ENSBGRG00000006887	2.23464	0.000103088	up	yes
chr8	16427474	16430662	ACP5	1.74759	0.000120909	up	yes
chr6	22181131	22196352	PLAC8	1.75326	0.000127685	up	yes
chr3	6498993	6546849	ENSBGRG00000012118	1.45329	0.000150243	up	yes
chr5	10590066	10603654	RERGL	2.79635	0.0001783	up	yes
chr20	10050271	10060901	HAS3	2.15643	0.000191038	up	yes
chr19	9686843	9776780	MGAT5B	1.81641	0.000201801	up	yes
chr12	12345719	12347539	ENSBGRG00000021650	1.20605	0.000218909	up	yes
chr14	6370217	6398322	RGS1	2.20842	0.000263819	up	yes
chr17	75895947	76148091	ENSBGRG00000008342	-1.41211	0.000296573	down	yes
chr27	25079484	25098632	SRGN	1.25801	0.000307451	up	yes
chr22	26894959	27075879	ADAMTS9	-1.17852	0.000365413	down	yes
chr29	574992	592745	ENSBGRG00000019938	1.51508	0.000390944	up	yes
chr16	77626769	77637935	INPP5J	3.23558	0.000397686	up	yes
chr5	87308881	87324881	ENSBGRG00000002317	-1.14074	0.000406902	down	yes
chr4	84471160	84471630	ENSBGRG00000019329	2.33886	0.000454041	up	yes
chr9	21146813	21182509	CNGA3	-2.00113	0.000454069	down	yes
chr14	22123312	22202643	CAPN8	2.42423	0.000484235	up	yes
chr1	156873238	156904815	PDXK	-1.03588	0.000485879	down	yes
chr3	45203044	45203877	ENSBGRG00000007524	-inf	0.000537668	down	yes
chr17	26299854	26327077	CTSH	1.30299	0.000636947	up	yes
chr5	79685579	79706359	NR4A1	1.46604	0.00063857	up	yes
chr4	37271942	37283152	ENSBGRG00000026161	-inf	0.000682974	down	yes
chr13	32814123	32863797	P4HA3	-1.15085	0.000721869	down	yes
chr1	90614243	90615109	ENSBGRG00000001362	1.16315	0.000730653	up	yes
chr12	69881693	69888352	WFDC2	-5.15541	0.00094844	down	yes
chr3	22361151	22391273	RORC	2.98855	0.00101625	up	yes
chr4	10156697	10192113	ENSBGRG00000008491	1.448	0.00106137	up	yes
chr5	61963597	61969585	ENSBGRG00000023471	-3.43409	0.00110608	down	yes
chr17	26246563	26247312	ENSBGRG00000017883	3.09623	0.0011429	up	yes
chr1	118460976	118507949	RARRES1	-1.68054	0.00115101	down	yes
chr3	116817141	116821442	ENSBGRG00000005258	-inf	0.0012071	down	yes
chr9	15893672	15898349	ENSBGRG00000008193	1.44432	0.00127868	up	yes
chr8	55048927	55051652	MZB1	-2.39457	0.00142875	down	yes
chr6	80146538	80179472	LGI2	1.84889	0.00144506	up	yes
chr22	5597127	5597597	ENSBGRG00000024583	1.3069	0.00149378	up	yes
chr20	35286598	35298435	ENSBGRG00000026919	-1.12756	0.00167282	down	yes
chr2	6874383	6876517	C1QB	-1.03347	0.00170278	down	yes
chr9	98854042	98970575	EFR3B	1.4545	0.00174822	up	yes
chr4	96008535	96090725	GPNMB	1.8198	0.00183815	up	yes
chr16	78744129	78774912	ENSBGRG00000020609	-1.52542	0.0019487	down	yes
chr10	17663126	17685343	VNN1	1.61659	0.00207551	up	yes
chr8	3096687	3100092	KLF2	1.0535	0.00208238	up	yes
chr24	8445177	8447763	ENSBGRG00000018457	-4.39034	0.00210645	down	yes
chr7	7418510	7423007	NEFL	-2.82068	0.00211796	down	yes
chr19	2259135	2316963	ABCA9	1.10489	0.00214135	up	yes
chr7	112267151	112418628	SCARA5	1.26086	0.00227543	up	yes
chr29	22873840	22891050	HEPACAM	3.06386	0.00232726	up	yes
chr17	21793317	21809835	ANPEP	2.17021	0.00235476	up	yes
chr14	67431172	67447668	ENSBGRG00000018032	3.42594	0.00235551	up	yes
chr12	37752505	37754224	ENSBGRG00000004758	1.02649	0.00251705	up	yes
chr9	50161455	50218302	KCNK12	-2.49076	0.0025789	down	yes
chr15	50677175	51102011	ENSBGRG00000006670	-1.16623	0.00270573	down	yes
chr9	68928877	69007767	PAX8	1.96442	0.00276923	up	yes
chr3	40641751	40749688	OVGP1	-2.80893	0.00297212	down	yes
X	58723549	58743315	PLP1	2.2057	0.00297975	up	yes
chr24	29399995	29432849	COL11A2	2.43219	0.00304726	up	yes
chr11	28958531	28958830	Metazoa_SRP	2.77763	0.00309204	up	yes
chr3	75924260	75926521	ENSBGRG00000004342	-1.53751	0.00329769	down	yes
chr28	17651821	17700577	SFRP1	-1.19424	0.00340571	down	yes
chr20	21163421	21214150	NDRG4	1.92063	0.003597	up	yes
chr19	40775956	40777670	CD68	1.50309	0.00371608	up	yes
chr8	56863307	56866458	PCDHB7	-1.16336	0.00372259	down	yes
chr27	43604403	43622460	ENSBGRG00000007107	-4.57832	0.00405461	down	yes
chr17	63690014	63702297	ENSBGRG00000015089	-3.4209	0.00422179	down	yes
chr27	43196819	43201257	ENSBGRG00000026583	1.38969	0.00435609	up	yes
chr16	78443688	78542652	ENSBGRG00000020007	-1.33184	0.00455327	down	yes
chr9	69209761	69335173	ENSBGRG00000016163	-1.5286	0.00460381	down	yes
chr23	12326594	12351401	ENSBGRG00000009109	1.13294	0.00482198	up	yes
chr15	71007827	71130108	ENSBGRG00000004611	1.00094	0.00483373	up	yes
chr13	81098273	81099136	ENSBGRG00000014381	2.18584	0.00495819	up	yes
chr9	39881372	39885836	CYP1B1	-1.85796	0.0050202	down	yes
chr19	60831533	60831747	U3	2.62699	0.00502385	up	yes
chr4	70231974	70379481	ZNF277	1.14505	0.00518921	up	yes
chr5	2601762	2627979	ENSBGRG00000021140	-2.50774	0.00528162	down	yes
chr3	45866280	45868650	ENSBGRG00000008009	-1.81326	0.00553094	down	yes
chr10	79132013	79257374	COL12A1	-1.13747	0.00577022	down	yes
chr1	119902903	119909378	PTX3	-2.7163	0.00619593	down	yes
chr8	18489099	18535027	C3	1.7734	0.0065439	up	yes
chr14	87699531	87881794	ENSBGRG00000018529	2.48903	0.00668758	up	yes
chr5	58453104	58808220	GRIP1	-1.43353	0.00673663	down	yes
chr20	59946613	59952785	DBP	1.1561	0.00676489	up	yes
chr22	24694840	25216233	ENSBGRG00000026531	2.01466	0.00682375	up	yes
chr5	47236039	47259481	ITGA7	1.10796	0.00685851	up	yes
chr22	1039496	1045539	ENSBGRG00000010865	1.17187	0.00758881	up	yes
chr2	108798748	108937410	ENSBGRG00000010385	2.35979	0.00762772	up	yes
chr10	50585792	50718378	AK9	-2.32904	0.00794244	down	yes
chr11	44169861	44391302	WDR72	2.40089	0.00826195	up	yes
chr22	9145071	9148621	ENSBGRG00000011843	-2.11364	0.00833037	down	yes
chr5	4995693	4996453	ENSBGRG00000000791	2.48279	0.00867219	up	yes
chr20	23720283	23745046	MT2A	-2.1668	0.00870269	down	yes
chr16	67708898	67748388	RASAL1	1.852	0.00880415	up	yes
chr7	343258	545484	ENSBGRG00000005789	-1.72893	0.0097676	down	yes
chr2	22617098	22656295	ENSBGRG00000009902	-3.46371	0.0100293	down	yes
chr9	106220591	106222066	KCNS3	-1.12359	0.0100509	down	yes
chr9	8236264	8252764	PHYHD1	1.02358	0.0101418	up	yes
chr14	50325260	50503921	FHAD1	-3.37311	0.0101758	down	yes
chr8	9708616	9759006	GFPT2	-1.91737	0.0101826	down	yes
X	102492168	102536435	VSIG4	2.37168	0.0102321	up	yes
chr26	16531619	16531915	ENSBGRG00000024557	2.33563	0.0109628	up	yes
chr16	78453194	78455085	ENSBGRG00000020250	-2.0102	0.0109658	down	yes
chr4	64097787	64099157	ENSBGRG00000008714	2.17685	0.0111259	up	yes
chr15	59806967	59886505	NHLRC3	1.03301	0.0112101	up	yes
chr20	35278299	35284994	ENSBGRG00000026916	-2.58213	0.0114676	down	yes
chr12	54111072	54128340	SLC52A3	2.1475	0.0115913	up	yes
chr6	15276907	15713359	STK32B	-1.91507	0.0117261	down	yes
chr18	20699249	20702348	NAPRT	1.13171	0.0118874	up	yes
chr19	60777404	60777620	U3	2.38707	0.0119313	up	yes
chr12	58550953	58581822	MYH7B	1.45507	0.0121482	up	yes
chr19	23028969	23041530	ENSBGRG00000006444	1.59541	0.0123073	up	yes
chr3	38214139	38240461	CELSR2	1.5521	0.0125125	up	yes
chr22	12342309	12346078	ZMYND10	-3.3199	0.0131436	down	yes
chr11	33151245	33232592	CA12	2.34334	0.0132033	up	yes
chr18	37396259	37401488	AARD	2.27451	0.013259	up	yes
chr4	108132414	108133016	ARL4A	1.08706	0.013289	up	yes
X	35374121	35381746	ENSBGRG00000023506	1.7532	0.0133447	up	yes
chr5	41416993	42675904	ANKS1B	-2.51501	0.0133734	down	yes
chr20	23736008	23738301	ENSBGRG00000022662	-1.99613	0.0135172	down	yes
chr10	15067470	15107740	MYB	-2.68142	0.0137418	down	yes
chr8	19292672	19294093	CAPS	-2.4574	0.0140599	down	yes
chr7	6106689	6119385	STC1	-1.04097	0.0144506	down	yes
chr19	19167450	19238378	ENSBGRG00000019226	-1.01603	0.0146573	down	yes
chr14	41013417	41049591	SLC25A33	1.11887	0.0148599	up	yes
chr17	25801597	25836066	BNC1	2.03285	0.0153427	up	yes
chr11	71444445	71444804	ENSBGRG00000007840	1.23123	0.0153549	up	yes
chr25	13606621	13615437	ANKRD1	-1.80322	0.0155353	down	yes
chr3	22320411	22344421	TDRKH	2.15931	0.015787	up	yes
chr3	71379839	71400304	ENSBGRG00000002150	1.62205	0.0162292	up	yes
chr24	7744443	7751699	ENSBGRG00000020465	1.60926	0.0164221	up	yes
chr19	47572160	47595425	SLC6A4	2.28355	0.0168444	up	yes
chr19	36982340	37302004	DNAH9	-2.53249	0.0171917	down	yes
chr20	63974133	63988456	ENSBGRG00000011058	-1.58965	0.0171936	down	yes
chr3	24241620	24243714	S100A9	-2.27641	0.0179817	down	yes
chr20	52068898	52084015	ENSBGRG00000016339	1.96929	0.0182132	up	yes
chr26	9679230	9703211	FKBP6	2.24625	0.0182539	up	yes
chr14	57503685	57575101	BRINP2	1.19561	0.0187679	up	yes
chr11	14132387	14286177	HOMER1	-1.37268	0.0188241	down	yes
chr17	32382379	32448552	ACSBG1	1.41407	0.019613	up	yes
chr3	9186107	9194906	ADAMTS4	-1.69698	0.0196631	down	yes
chr19	48049046	48056803	CORO6	1.0514	0.0197514	up	yes
chr11	28944495	28944794	Metazoa_SRP	1.8953	0.0197581	up	yes
chr8	4181549	4183534	ENSBGRG00000025117	1.55382	0.020048	up	yes
chr19	11005946	11007175	SOCS3	-1.79725	0.0200787	down	yes
chr10	96358711	96395511	THBS2	-1.23502	0.0201132	down	yes
chr16	67958981	67981366	OAS2	2.08906	0.0204682	up	yes
chr1	119114402	119125867	SHOX2	2.82829	0.0207389	up	yes
chr29	7808222	7813485	ENSBGRG00000025656	2.75792	0.0210056	up	yes
chr8	68572090	68662182	FAT2	2.01496	0.02109	up	yes
chr5	93316	129411	CD163	-1.21605	0.0212165	down	yes
chr2	57176557	57463296	DNAH7	-2.50476	0.0212191	down	yes
chr13	53264088	53264175	SNORD14	1.33201	0.0212212	up	yes
chr19	29697077	29723618	NGFR	1.47513	0.0212777	up	yes
chr7	64396948	64397598	ENSBGRG00000015298	-2.3119	0.0212896	down	yes
chr10	114155845	114158522	ENSBGRG00000007234	1.92973	0.0215874	up	yes
chr10	18877972	18972843	ENPP3	-2.07489	0.0219781	down	yes
chr28	12935107	13142254	RARB	1.46974	0.0221685	up	yes
X	53978429	53993657	ENSBGRG00000018782	-1.58044	0.0225647	down	yes
chr2	65421080	65422863	ENSBGRG00000002176	1.12194	0.0226338	up	yes
chr10	67254907	67266568	HEY2	1.50179	0.0231016	up	yes
chr1	126263457	126271599	SUCNR1	-2.12158	0.0235376	down	yes
chr4	76825104	76853221	ENSBGRG00000004851	-1.56691	0.0242659	down	yes
chr19	60803121	60803336	U3	2.07752	0.0246965	up	yes
chr26	19775644	19816905	IL4R	-1.14652	0.0249021	down	yes
chr5	104997637	105035694	ENSBGRG00000011068	-3.41089	0.0250881	down	yes
chr1	62711066	62842755	CFAP44	-1.66348	0.0253351	down	yes
chr7	20467712	20469972	OMD	-2.22814	0.0257729	down	yes
chr8	74127033	74128626	ENSBGRG00000013597	1.96147	0.0257976	up	yes
chr3	71412244	71431375	IFI44L	1.42709	0.0258973	up	yes
chr8	17058492	17064539	ENSBGRG00000017610	1.60176	0.026082	up	yes
chr5	7192840	7194169	SMCO3	1.59746	0.026137	up	yes
chr20	69927866	69929135	HCST	-2.37418	0.0265148	down	yes
chr26	8940324	8949002	ENSBGRG00000008198	1.45367	0.0266533	up	yes
chr26	1448502	1493370	KPNA7	1.80772	0.0267472	up	yes
chr10	86290583	87263110	ADGRB3	2.58628	0.0270196	up	yes
chr4	95852837	96005322	IGF2BP3	2.512	0.0270642	up	yes
chr9	67697098	67709178	ENSBGRG00000012496	1.44648	0.0270765	up	yes
chr27	17847232	17852519	EGR2	1.4247	0.0271131	up	yes
chr16	79080781	79089471	SUSD2	1.96177	0.0275555	up	yes
chr23	18368407	19607221	CTNND2	1.43507	0.0287319	up	yes
chr22	54018544	54023999	ENSBGRG00000007900	-2.71853	0.0289638	down	yes
chr22	2023833	2061162	ENSBGRG00000014318	1.20096	0.0289714	up	yes
chr16	78876535	78878741	DERL3	-1.78089	0.0290245	down	yes
chr8	56788740	56792170	PCDHB4	-1.36554	0.0292066	down	yes
chr5	81677562	81721260	HOXC9	1.12073	0.0296178	up	yes
chr5	76522565	76534236	CCDC65	-1.89396	0.0297625	down	yes
chr23	21491969	21793967	DNAH5	-3.14155	0.0299078	down	yes
chr3	75842623	75907721	ENSBGRG00000004308	-1.3026	0.0300188	down	yes
chr15	8550389	8551387	GPR18	-2.01638	0.0300784	down	yes
chr20	5924430	6130980	ENSBGRG00000018230	-2.41421	0.0303595	down	yes
chr18	45282203	45285620	ENSBGRG00000004673	1.97758	0.0309028	up	yes
chr18	70030357	70042211	CA3	1.56853	0.0309581	up	yes
chr8	66943761	66947444	SLC26A2	-1.99618	0.0314188	down	yes
chr16	76892599	76898221	LIF	-2.03879	0.0315609	down	yes
chr10	36862508	36877486	FHL5	2.04442	0.0315958	up	yes
chr19	43863695	43882597	P2RX1	-3.69187	0.031598	down	yes
chr9	28083276	28163125	HK2	-1.71135	0.0319715	down	yes
chr3	548490	553952	CREB3L4	1.85477	0.0321342	up	yes
chr5	82308320	82317618	ENSBGRG00000000541	1.15057	0.0323857	up	yes
chr17	59454603	59463846	ENSBGRG00000011804	-2.59111	0.0331038	down	yes
chr5	61742071	61747229	ENSBGRG00000023194	1.84953	0.0331629	up	yes
chr9	19830211	19832720	ITPRIPL1	1.15595	0.033632	up	yes
chr2	130446272	130691753	ENSBGRG00000001017	1.14478	0.0345569	up	yes
chr14	71400112	71459490	ATF3	1.59759	0.0348813	up	yes
chr14	67807986	67815733	PTGS2	1.21772	0.0349431	up	yes
chr12	74808526	74890376	RIPOR3	-1.37663	0.0352577	down	yes
chr12	31082211	31351763	CFAP61	-1.70885	0.0353357	down	yes
chr3	22090666	22091655	ENSBGRG00000002354	1.38722	0.0353648	up	yes
chr19	43149424	43166097	XAF1	1.02041	0.036077	up	yes
chr13	53265410	53265493	SNORD14	1.55126	0.0365712	up	yes
chr1	157619130	157619903	LRRC3	-1.14286	0.0369881	down	yes
chr6	15235536	15242439	CYTL1	-2.04514	0.0369925	down	yes
chr13	29585061	29606480	F2	-2.16598	0.0372653	down	yes
chr20	34097172	34098803	ENSBGRG00000023888	2.07001	0.0372842	up	yes
chr1	155696969	155715093	RSPH1	-2.37328	0.0376648	down	yes
chr4	108200715	108285540	SCIN	1.61244	0.0381738	up	yes
chr24	18278405	18293715	RSPH9	-1.96011	0.0383982	down	yes
chr3	8660530	8665667	ENSBGRG00000000465	-2.21333	0.0387815	down	yes
chr22	3517145	3590485	GRIP2	1.33009	0.0389813	up	yes
chr4	8958709	8972536	ASB10	2.18506	0.0390857	up	yes
chr28	25458653	25458757	ENSBGRG00000023553	1.99199	0.0391137	up	yes
chr17	76177302	76263041	ENSBGRG00000009174	-1.99141	0.0391355	down	yes
X	94595262	94600828	PCSK1N	1.91772	0.0395704	up	yes
chr20	52899969	52921958	NLRP8	2.08279	0.039901	up	yes
chr3	72547087	72832387	AK5	1.31449	0.0400271	up	yes
chr12	29151082	29194726	BFSP1	-1.01445	0.0400287	down	yes
chr2	137444487	137446489	ENSBGRG00000002708	-1.95254	0.040103	down	yes
chr22	9359110	9360150	ENSBGRG00000013164	-1.80816	0.0402791	down	yes
chr2	22832748	22842587	ENSBGRG00000010183	1.23511	0.0403034	up	yes
chr26	43379469	43430723	PPL	1.38783	0.0403939	up	yes
chr12	50975685	50995064	ENSBGRG00000008045	-1.29779	0.0404255	down	yes
chr7	53778603	53824688	NR4A3	1.2527	0.0404315	up	yes
chr26	47634832	47643175	RGS11	1.98565	0.0405346	up	yes
chr27	7769206	8678585	RYR2	1.24857	0.0408918	up	yes
chr2	32311221	32331120	PTPRN	-3.51567	0.0409384	down	yes
chr9	16043831	16050785	ENSBGRG00000009709	1.77988	0.0412515	up	yes
chr4	58631554	58635188	ENSBGRG00000002866	-1.25357	0.0412964	down	yes
chr10	96395924	96398162	ENSBGRG00000008738	-1.13916	0.0415238	down	yes
chr5	20732988	20735273	ENSBGRG00000002107	-1.77152	0.0419248	down	yes
chr15	57727519	57740161	CCNA1	-2.10734	0.0421449	down	yes
chr19	38957265	38990097	CFAP52	-4.31976	0.0427314	down	yes
chr14	33403610	33489417	F5	-2.15497	0.0427772	down	yes
chr17	66006743	66087087	AK7	-1.46837	0.0431584	down	yes
chr29	44043004	44189049	DEUP1	1.54239	0.0431817	up	yes
chr24	7576854	7586410	VWA7	-1.7741	0.0438109	down	yes
chr11	69285394	69320835	ARG2	-1.61948	0.04386	down	yes
chr26	16869486	16903308	ITGAD	-2.40199	0.0439394	down	yes
chr7	9149923	9151017	PNMA2	-1.64074	0.044114	down	yes
chr22	5325258	5329146	ENSBGRG00000024462	1.19732	0.0446714	up	yes
chr20	26505750	26531907	ENSBGRG00000025382	-1.88487	0.0450545	down	yes
chr6	121311273	121405391	PRSS12	-1.79624	0.0452239	down	yes
X	35445545	35505870	ENSBGRG00000023537	-1.90278	0.0459082	down	yes
chr12	47413480	47431366	SLC17A9	-1.57585	0.0459669	down	yes
chr19	60804310	60804523	U3	1.91324	0.0461264	up	yes
chr23	407961	415330	MSX2	1.81792	0.0464492	up	yes
chr19	44051389	44070066	ENSBGRG00000021231	1.5705	0.0464702	up	yes
chr20	57257267	57261168	ENSBGRG00000018016	1.79746	0.0466342	up	yes
chr8	56912549	56916469	ENSBGRG00000023551	-1.4149	0.0468784	down	yes
chr18	47195192	47389107	RSPO2	2.35561	0.0469988	up	yes
chr17	27819978	27825043	ENSBGRG00000022951	-1.82094	0.0474935	down	yes
chr26	47734389	47738056	ENSBGRG00000014632	1.26379	0.0476015	up	yes
chr20	11528402	11535560	HSD11B2	-1.27471	0.0478095	down	yes
chr16	81076946	81100028	ENSBGRG00000023329	-2.47997	0.0481714	down	yes
chr13	26700059	26719632	ENSBGRG00000024769	2.36138	0.0483327	up	yes
chr1	39875237	40333962	EPHA3	1.77341	0.0486611	up	yes
chr5	80923294	80934118	MYG1	-1.25454	0.048735	down	yes
chr26	1718463	1740103	TMEM130	-1.28826	0.0488972	down	yes
chr19	42131067	42131432	ENSBGRG00000011601	1.8422	0.0491743	up	yes
chr2	1040067	1061868	ENSBGRG00000003075	1.80139	0.0495133	up	yes
