# Supplementary material for: Changes in Transcriptomic Profiles in Different Reproductive Periods in Yaks
Source: Biology (Basel). 2021 Nov 25;10(12):1229. doi: 10.3390/biology10121229 (PMC8698885; doi:10.3390/biology10121229)
Supplement: Supplementary file 1 [file biology-10-01229-s001.zip › Table S4.xlsx]

## Sheet: Sheet1
Chr	start	end	gene_name	log2(fc)	pval	regulation	significant
chr16	12554875	12563854	FGG	-8.28632	3.32068e-52	down	yes
chr7	58015325	58026065	ENSBGRG00000003240	-inf	1.09235e-32	down	yes
chr4	773620	778783	ENSBGRG00000002897	-7.77444	2.07086e-31	down	yes
chr9	40478812	40492538	ENSBGRG00000017107	inf	7.79919e-25	up	yes
chr8	78209335	78217992	FABP6	-inf	5.14488e-15	down	yes
chr15	84474042	84476085	ENSBGRG00000006762	2.7576	3.09035e-13	up	yes
chr10	17663126	17685343	VNN1	2.45059	2.43243e-12	up	yes
chr29	15885351	17084435	OPCML	inf	1.88527e-11	up	yes
chr16	78744129	78774912	ENSBGRG00000020609	-2.80057	2.0761e-11	down	yes
chr17	63863962	63953230	ENSBGRG00000015394	-7.07547	2.11371e-11	down	yes
chr26	27155520	27298535	ENSBGRG00000016982	-6.21448	6.34858e-11	down	yes
chr3	45203044	45203877	ENSBGRG00000007524	-inf	1.09378e-10	down	yes
chr4	56109427	56121696	hoxA10	inf	1.40048e-10	up	yes
chr7	53778603	53824688	NR4A3	1.67599	3.17674e-10	up	yes
chr1	78243839	78259182	APOD	-1.46988	2.03203e-09	down	yes
chr6	35241746	35293340	ENSBGRG00000026512	-1.72159	5.26756e-09	down	yes
chr1	35817746	35833047	ENSBGRG00000000121	-inf	1.02445e-08	down	yes
chr17	75895947	76148091	ENSBGRG00000008342	-2.96447	1.06775e-08	down	yes
chr4	77215760	77225441	SFRP4	1.6866	6.17195e-08	up	yes
chr17	63919973	63920715	ENSBGRG00000015669	-inf	7.20497e-08	down	yes
chr3	8452762	8494285	SLAMF1	-inf	1.74078e-07	down	yes
chr2	52282528	52366821	AOX1	-1.14789	2.139e-07	down	yes
chr28	20894521	20903621	STAR	-2.02352	2.26958e-07	down	yes
chr17	63304159	63309281	ENSBGRG00000014043	1.68013	3.33542e-07	up	yes
chr16	37732452	37733411	SPRY1	1.4056	4.07674e-07	up	yes
chr8	27771962	28012683	CCDC192	-inf	7.22429e-07	down	yes
chr8	68077827	68087093	GPX3	-1.18531	7.87498e-07	down	yes
chr19	9686843	9776780	MGAT5B	2.11737	1.30172e-06	up	yes
chr3	20965815	20974443	ECM1	-2.09561	1.74282e-06	down	yes
chr8	64847765	64851891	ENSBGRG00000016830	-6.44951	1.7784e-06	down	yes
chr8	17428750	17511079	ENSBGRG00000020919	2.5694	2.14808e-06	up	yes
chr17	76100784	76330053	ENSBGRG00000008925	-2.30582	2.28992e-06	down	yes
chr16	78453194	78455085	ENSBGRG00000020250	-2.86499	3.90542e-06	down	yes
chr4	118721054	118725452	TFPI2	-1.34141	4.25279e-06	down	yes
chr7	58308942	58309286	HRCT1	-1.54966	4.50817e-06	down	yes
chr14	30936150	30936828	ENSBGRG00000011248	-inf	8.59245e-06	down	yes
chr19	55577120	55612590	ENSBGRG00000011592	-1.85625	8.6149e-06	down	yes
chr10	49028409	49029326	ENSBGRG00000006887	2.1791	9.66704e-06	up	yes
chr19	41491857	41497512	ENSBGRG00000025617	-1.00752	1.11886e-05	down	yes
chr20	52242312	52249369	ENSBGRG00000017313	-inf	1.22294e-05	down	yes
chr5	28813880	28839616	CSF2RB	-1.20351	1.37906e-05	down	yes
chr5	79850993	79865041	KRT7	3.03552	1.4069e-05	up	yes
chr22	2023833	2061162	ENSBGRG00000014318	1.64374	1.41137e-05	up	yes
chr1	156565091	156574714	ENSBGRG00000020700	1.55703	1.75146e-05	up	yes
X	87008915	87019138	GDPD2	-2.69307	1.76758e-05	down	yes
chr5	93316	129411	CD163	-1.66528	1.85508e-05	down	yes
chr14	74559139	74595432	CAMK1G	-1.09738	1.94085e-05	down	yes
chr5	81695444	81699579	HOXC10	4.38898	2.04203e-05	up	yes
chr26	47227979	47231814	ENSBGRG00000007732	1.98513	2.55604e-05	up	yes
chr6	4939865	4971378	ENSBGRG00000019312	5.09096	2.61945e-05	up	yes
chr16	78443688	78542652	ENSBGRG00000020007	-2.26665	3.1107e-05	down	yes
chr19	64766996	64767400	TMEM100	1.89278	3.1744e-05	up	yes
chr2	127303579	127309205	HOXD11	4.21812	3.24159e-05	up	yes
chr13	40529943	40540562	CYB5R2	1.26894	3.90424e-05	up	yes
chr2	10729283	10730599	ENSBGRG00000006261	-1.39357	4.11276e-05	down	yes
chr27	33193542	34061485	KCNMA1	-1.23865	4.44627e-05	down	yes
chr12	75162654	75167459	KCNG1	2.8163	5.51847e-05	up	yes
chr13	63305837	63567100	ZBTB16	-1.06944	5.67268e-05	down	yes
chr12	12345719	12347539	ENSBGRG00000021650	1.20889	5.89859e-05	up	yes
chr18	41136816	42728246	CSMD3	4.55297	5.95345e-05	up	yes
chr5	87308881	87324881	ENSBGRG00000002317	-1.11408	6.02857e-05	down	yes
chr7	37862199	38084511	SVEP1	-1.20945	6.07215e-05	down	yes
chr1	154390903	154484561	MX1	1.21688	6.5228e-05	up	yes
chr20	21840538	21865953	DRC7	4.63989	7.37279e-05	up	yes
chr5	21724693	21739954	PTHLH	-2.16781	8.12743e-05	down	yes
chr24	7744443	7751699	ENSBGRG00000020465	2.1201	8.34951e-05	up	yes
chr4	56099962	56101859	ENSBGRG00000002058	2.50431	0.000103286	up	yes
chr6	121311273	121405391	PRSS12	-2.35234	0.000116845	down	yes
chr5	4995693	4996453	ENSBGRG00000000791	2.87156	0.000118235	up	yes
chr3	9546099	9549003	HSPA6	1.68176	0.000130371	up	yes
chr1	155538030	155542155	TFF2	-1.88948	0.000138386	down	yes
chr22	9241125	9247001	ENSBGRG00000012408	-4.07344	0.000139013	down	yes
chr14	55036674	55115305	TNN	-2.41806	0.000146662	down	yes
chr9	69209761	69335173	ENSBGRG00000016163	-3.48778	0.000177027	down	yes
chr11	20335673	20375238	ENSBGRG00000012572	-2.55936	0.000191226	down	yes
X	85918648	85921861	CXCR3	-2.67179	0.000198964	down	yes
chr8	56863307	56866458	PCDHB7	-1.46379	0.000214557	down	yes
chr5	13864	46870	ENSBGRG00000007578	-inf	0.000234656	down	yes
chr14	57503685	57575101	BRINP2	1.66278	0.000244146	up	yes
chr26	174004	174426	POP7	-1.28155	0.000247336	down	yes
chr12	58448028	58499677	ACSS2	-1.11604	0.000248344	down	yes
chr24	57435854	57454411	IRF4	-4.60606	0.000276344	down	yes
chr11	885361	894612	TRDC	-1.28874	0.000296313	down	yes
chr20	23803170	23804912	ENSBGRG00000022847	-inf	0.000296655	down	yes
chr19	55377273	55377894	ENSBGRG00000023865	-1.38801	0.000324656	down	yes
chr17	60550069	60678339	CATSPERB	-4.54725	0.000330431	down	yes
chr3	49876624	49887423	ENSBGRG00000012402	-1.86048	0.00033156	down	yes
chr18	35111345	35141850	TNFRSF11B	-1.35993	0.000331696	down	yes
chr4	31130430	32077235	GRM8	-1.0346	0.000348982	down	yes
chr18	57069214	57076672	OSR2	-1.14305	0.000356055	down	yes
chr2	10767143	10773658	ENSBGRG00000006631	-2.05827	0.000385393	down	yes
chr3	112241861	112387000	ENSBGRG00000011420	-1.04992	0.000394702	down	yes
chr3	22361151	22391273	RORC	2.45444	0.000412869	up	yes
chr12	44758704	44760067	OXT	2.88645	0.000429082	up	yes
chr24	8445177	8447763	ENSBGRG00000018457	-4.37852	0.000435854	down	yes
chr3	75924260	75926521	ENSBGRG00000004342	-1.57933	0.000445092	down	yes
chr8	56023157	56034168	HBEGF	2.51605	0.000456124	up	yes
chr12	71307350	71512843	EYA2	-inf	0.000460864	down	yes
chr20	61989080	62028063	HIF3A	-1.15788	0.000485262	down	yes
chr9	98854042	98970575	EFR3B	1.69716	0.00049165	up	yes
chr1	79528164	79529810	CPN2	-3.59798	0.000512637	down	yes
chr17	32382379	32448552	ACSBG1	1.4249	0.000529981	up	yes
chr3	38082094	38165322	ELAPOR1	-2.59041	0.000552941	down	yes
chr14	84277567	84288746	REN	-1.55192	0.000651585	down	yes
chr15	10536803	10798335	ITGBL1	-1.78686	0.000672303	down	yes
chr16	78750694	78753526	ENSBGRG00000020645	-1.93601	0.000680982	down	yes
chr17	36958270	36960798	ENSBGRG00000005304	-3.91927	0.00070567	down	yes
chr19	17083940	17089311	ENSBGRG00000012266	-1.14621	0.000710716	down	yes
X	53978429	53993657	ENSBGRG00000018782	-2.72361	0.000725482	down	yes
chr18	67128602	67555266	MMP16	1.3469	0.000726518	up	yes
chr6	22181131	22196352	PLAC8	1.23981	0.000790672	up	yes
chr25	11819224	11820036	CH25H	1.45755	0.000835781	up	yes
chr14	82104465	82125819	ENSBGRG00000025743	1.08151	0.000861856	up	yes
chr8	70850471	71226435	GRIA1	-3.69781	0.000868062	down	yes
chr27	17847232	17852519	EGR2	1.60792	0.000886764	up	yes
chr3	28598261	28598731	ENSBGRG00000008325	-1.09614	0.000893066	down	yes
chr2	6874383	6876517	C1QB	-1.21279	0.000938436	down	yes
chr7	70487025	70545707	ENSBGRG00000022195	-1.28205	0.000946084	down	yes
chr5	29680915	29693902	ENSBGRG00000009360	-1.06137	0.000956621	down	yes
chr2	100891476	100912803	TNFAIP6	2.72409	0.0010561	up	yes
chr14	6370217	6398322	RGS1	1.69609	0.00117335	up	yes
chr5	74069146	74070711	AMIGO2	1.36727	0.00117731	up	yes
chr8	16427474	16430662	ACP5	1.39021	0.00120069	up	yes
chr16	77626769	77637935	INPP5J	2.39852	0.00126817	up	yes
chr2	127318486	127322297	HOXD10	2.46805	0.00128001	up	yes
chr5	129474459	129528100	CPT1B	2.10195	0.00133775	up	yes
chr3	46794332	46811042	ENSBGRG00000008942	-1.81942	0.00140809	down	yes
X	61648971	61855254	COL4A6	1.09429	0.00142218	up	yes
chr4	46981868	47093099	CAMK2B	2.17286	0.00142866	up	yes
chr29	574992	592745	ENSBGRG00000019938	1.27604	0.001434	up	yes
chr14	67431172	67447668	ENSBGRG00000018032	3.25774	0.00150593	up	yes
chr25	47437994	47594088	CPXM2	1.61492	0.00152647	up	yes
chr6	29923771	29925640	CXCL11	-2.52079	0.001529	down	yes
chr14	71400112	71459490	ATF3	1.72771	0.00154713	up	yes
chr15	20491385	20499654	ENSBGRG00000016617	2.12872	0.00155286	up	yes
chr4	58631554	58635188	ENSBGRG00000002866	-1.68218	0.00161375	down	yes
chr1	47378303	47443264	COL8A1	-1.08243	0.00163102	down	yes
chr7	22661548	22802148	ROR2	1.02642	0.00168066	up	yes
chr14	49076486	49076830	ENSBGRG00000024807	1.20896	0.00168303	up	yes
chr24	7615660	7628671	ENSBGRG00000017349	1.09646	0.00169815	up	yes
chr14	66676791	67276834	HMCN1	1.06085	0.00179646	up	yes
chr13	28770518	28777304	LARGE2	-1.19799	0.00180525	down	yes
chr15	73477489	73482180	PCDH8	2.18857	0.00186335	up	yes
chr10	13175811	13210703	IL20RA	-1.40099	0.00186592	down	yes
chr12	47830624	47841537	GATA5	-1.04386	0.00201313	down	yes
chr22	9145071	9148621	ENSBGRG00000011843	-2.31823	0.00203523	down	yes
chr25	33502712	33517207	ENSBGRG00000017142	1.56848	0.00205181	up	yes
chr12	75909397	75933595	ENSBGRG00000005594	3.70774	0.00207677	up	yes
chr10	103932056	104041653	SLC22A3	-1.03284	0.00213639	down	yes
chr18	20708365	20719301	ENSBGRG00000005570	1.33143	0.00215177	up	yes
chr11	48715325	48783673	FGF7	1.91683	0.00219616	up	yes
chr8	56788740	56792170	PCDHB4	-1.59431	0.00230315	down	yes
chr16	20511348	20531264	NOCT	1.28576	0.00232704	up	yes
chr8	55048927	55051652	MZB1	-2.16126	0.00233164	down	yes
chr3	86761048	86761392	ENSBGRG00000013984	1.54589	0.00236117	up	yes
chr16	67987022	68035871	OAS1	1.27088	0.00237005	up	yes
chr19	23028969	23041530	ENSBGRG00000006444	1.8065	0.00239364	up	yes
chr7	6106689	6119385	STC1	-1.12193	0.00244017	down	yes
chr3	61932531	62028321	ENSBGRG00000004351	-2.52008	0.00253022	down	yes
chr2	1040067	1061868	ENSBGRG00000003075	2.41338	0.00256025	up	yes
chr5	111014919	111021177	CD27	-1.79616	0.00262586	down	yes
chr18	1574780	1576521	ENSBGRG00000011174	-1.169	0.00270573	down	yes
chr11	76330241	76457403	LTBP2	-1.10197	0.0027196	down	yes
chr7	9149923	9151017	PNMA2	-2.21758	0.00272068	down	yes
chr17	70961832	70974012	DLK1	3.67213	0.00274327	up	yes
chr2	106255967	106265578	NR4A2	1.16776	0.00276943	up	yes
chr21	32044911	32051996	ADCYAP1	1.81261	0.00280327	up	yes
chr17	76177302	76263041	ENSBGRG00000009174	-3.25218	0.00281647	down	yes
chr2	10425807	10446156	EXTL1	-1.624	0.00287307	down	yes
chr11	39383272	39519258	ALDH1A2	1.2364	0.0029942	up	yes
X	35445545	35505870	ENSBGRG00000023537	-2.21919	0.00300056	down	yes
chr4	84471160	84471630	ENSBGRG00000019329	1.97862	0.00306968	up	yes
chr26	16531619	16531915	ENSBGRG00000024557	2.29807	0.003113	up	yes
chr14	37280712	37418889	TNFSF18	1.82751	0.00322185	up	yes
chr15	24178678	24179625	SPRY2	1.04912	0.00327882	up	yes
chr19	52180419	53582086	ASIC2	2.3861	0.00332286	up	yes
chr12	7046819	7071673	ENSBGRG00000012615	1.98247	0.00337812	up	yes
chr27	26566816	26572417	PRF1	-1.8721	0.00345428	down	yes
chr22	9230926	9238574	TMIE	-1.59891	0.0035242	down	yes
chr4	10156697	10192113	ENSBGRG00000008491	1.3677	0.00359606	up	yes
chr4	29588765	29622861	KCP	1.46146	0.00361508	up	yes
chr17	20052054	20053002	ENSBGRG00000013025	2.33097	0.003666	up	yes
chr5	93201305	93214125	NTS	-2.68087	0.00370935	down	yes
chr3	2952479	2980263	ENSBGRG00000024425	1.44115	0.00389288	up	yes
chr1	60852787	60961654	CD96	-1.60241	0.00394895	down	yes
chr15	50677175	51102011	ENSBGRG00000006670	-1.21407	0.0039624	down	yes
chr6	90948827	91026964	MMRN1	-1.06047	0.00417281	down	yes
chr19	27847714	27862105	TBX21	-2.18911	0.00419989	down	yes
chr9	71467147	71469377	ENSBGRG00000004722	-2.36461	0.00427369	down	yes
chr16	79080781	79089471	SUSD2	2.22208	0.00435576	up	yes
chr17	21793317	21809835	ANPEP	1.91207	0.00438875	up	yes
chr9	11491768	11572356	NTNG2	1.59448	0.00468559	up	yes
chr19	42131067	42131432	ENSBGRG00000011601	2.49673	0.00476403	up	yes
chr10	105224705	105328605	TAGAP	-1.23448	0.00497251	down	yes
chr7	58537571	58549167	FAM221B	2.36074	0.00520753	up	yes
chr19	55271356	55281813	CCL5	-1.26799	0.00523894	down	yes
chr5	2601762	2627979	ENSBGRG00000021140	-2.56803	0.00524204	down	yes
chr21	14958447	15552509	FHOD3	1.52489	0.00537199	up	yes
chr29	39038981	39159483	ENSBGRG00000013459	-2.89306	0.00555778	down	yes
chr19	14656057	14659178	ENSBGRG00000006053	-1.44773	0.00571677	down	yes
chr26	17948906	17950537	ENSBGRG00000025972	-1.57733	0.00585106	down	yes
chr5	58453104	58808220	GRIP1	-1.37658	0.00601326	down	yes
chr7	112267151	112418628	SCARA5	1.23863	0.00602021	up	yes
chr14	82381681	82382928	ENSBGRG00000026009	1.03848	0.00612151	up	yes
chr4	8605773	8618871	AOC1	-1.92148	0.00624356	down	yes
chr5	4994522	4995262	APOLD1	2.04274	0.0063718	up	yes
chr26	1448502	1493370	KPNA7	1.97268	0.00639673	up	yes
X	62941894	62948723	NXT2	-1.34957	0.00643537	down	yes
chr26	46198724	46201914	NOXO1	2.24595	0.00644684	up	yes
X	58723549	58743315	PLP1	1.5846	0.00647936	up	yes
chr24	9094016	9105864	ENSBGRG00000019265	1.32237	0.0066442	up	yes
chr5	20732988	20735273	ENSBGRG00000002107	-1.991	0.00681367	down	yes
chr14	41013417	41049591	SLC25A33	1.1241	0.00692593	up	yes
chr29	44043004	44189049	DEUP1	3.0153	0.00693111	up	yes
chr5	41416993	42675904	ANKS1B	-2.38023	0.00721174	down	yes
chr5	1305431	1308328	ENSBGRG00000017807	-2.24612	0.00723297	down	yes
chr6	21920510	21975625	HPSE	1.32432	0.00727471	up	yes
chr5	63428522	63736975	PTPRR	-1.3041	0.00747325	down	yes
chr17	44299418	44316857	COCH	-1.23114	0.00758088	down	yes
chr4	29693941	29725908	CCDC136	1.4389	0.00783669	up	yes
chr4	40948239	40978774	ENSBGRG00000007724	-1.611	0.00793629	down	yes
X	35374121	35381746	ENSBGRG00000023506	1.57746	0.00799355	up	yes
chr17	25801597	25836066	BNC1	1.9452	0.00817301	up	yes
chr20	35278299	35284994	ENSBGRG00000026916	-2.17492	0.0082143	down	yes
chr3	131326053	131326208	ENSBGRG00000000690	-1.98382	0.00832959	down	yes
chr9	98182329	98183572	ENSBGRG00000013699	-1.74828	0.00839275	down	yes
chr19	26805473	26878334	PLXDC1	1.45884	0.00845703	up	yes
chr10	45135063	45136450	ENSBGRG00000004076	-1.28999	0.00851622	down	yes
chr13	58523226	58534397	CD3G	-1.82653	0.00856894	down	yes
chr12	80507089	80509648	OTOR	-2.08345	0.00913846	down	yes
chr17	27819978	27825043	ENSBGRG00000022951	-2.07088	0.00925961	down	yes
chr16	81076946	81100028	ENSBGRG00000023329	-2.85705	0.00932568	down	yes
chr16	78657200	78657517	ENSBGRG00000020488	-2.44547	0.00953716	down	yes
chr17	26246563	26247312	ENSBGRG00000017883	2.02956	0.00969797	up	yes
chr12	47197876	47226143	ENSBGRG00000018634	1.99848	0.00980909	up	yes
chr5	33514427	33554687	BPIFC	-1.02184	0.00988972	down	yes
chr26	17829113	17829301	ENSBGRG00000025883	2.12941	0.00989159	up	yes
chr17	14295185	14380914	ST8SIA2	1.73237	0.00989372	up	yes
chr3	38214139	38240461	CELSR2	1.35312	0.0100235	up	yes
chr8	7479521	7742779	ENSBGRG00000003221	1.50411	0.0100451	up	yes
chr8	88246043	88550659	RASGRF2	1.13775	0.0103488	up	yes
chr5	110670343	110687084	CD4	-2.14318	0.0103916	down	yes
chr26	46835946	46838817	ENSBGRG00000026590	1.10548	0.0108546	up	yes
chr12	54111072	54128340	SLC52A3	1.94549	0.0108598	up	yes
chr26	34250223	34647754	ENSBGRG00000026371	-1.5299	0.0108726	down	yes
chr7	20467712	20469972	OMD	-1.83723	0.0108811	down	yes
chr3	63978628	64038160	LPAR3	-1.15575	0.0111633	down	yes
chr26	47634832	47643175	RGS11	2.18264	0.0113463	up	yes
chr20	68114146	68117037	GGN	2.22749	0.0115327	up	yes
chr5	81677562	81721260	HOXC9	1.06553	0.012006	up	yes
chr20	25897992	25901636	ENSBGRG00000024677	1.30703	0.0123131	up	yes
chr26	8940324	8949002	ENSBGRG00000008198	1.43501	0.0123779	up	yes
chr3	20015458	20015621	U1	-2.16249	0.0124008	down	yes
chr20	70076205	70079702	IGFLR1	1.15442	0.0125629	up	yes
chr22	11309384	11321690	USP19	1.29056	0.0127744	up	yes
chr14	67807986	67815733	PTGS2	1.22399	0.0128287	up	yes
chr5	79685579	79706359	NR4A1	1.03025	0.0131022	up	yes
chr20	69927866	69929135	HCST	-2.48695	0.0132477	down	yes
chr13	84170343	84180876	MMP12	-2.91572	0.0132853	down	yes
chr2	22617098	22656295	ENSBGRG00000009902	-2.07088	0.0133086	down	yes
chr21	28450778	28465181	ENSBGRG00000024984	-1.01255	0.0134601	down	yes
chr6	80146538	80179472	LGI2	1.24285	0.0135994	up	yes
chr5	48557247	48563964	ENSBGRG00000003965	-1.3323	0.0136507	down	yes
X	86228590	86267419	ITGB1BP2	1.64276	0.0137926	up	yes
chr16	78876535	78878741	DERL3	-1.75156	0.0140648	down	yes
chr6	54694744	54700961	ENSBGRG00000000323	-1.05194	0.0141787	down	yes
chr5	29014417	29036427	PVALB	1.89525	0.0143265	up	yes
chr9	16043831	16050785	ENSBGRG00000009709	1.77847	0.0145147	up	yes
chr19	26364245	26365432	TCAP	1.11831	0.0147237	up	yes
chr15	10174905	10513397	NALCN	-1.02153	0.0148191	down	yes
chr14	82127343	82128422	ENSBGRG00000025840	2.57478	0.0151185	up	yes
chr8	74583703	74614117	TIMD4	-2.03626	0.0151424	down	yes
chr13	60238316	60255692	APOA1	-1.05078	0.0159245	down	yes
chr1	76430714	76445779	ENSBGRG00000016657	2.38026	0.0159567	up	yes
chr2	4702394	4704961	FAM43B	1.56343	0.016051	up	yes
chr4	95852837	96005322	IGF2BP3	3.0168	0.0162265	up	yes
chr7	7418510	7423007	NEFL	-2.07601	0.0163574	down	yes
chr16	80245515	80249219	ENSBGRG00000013042	2.00234	0.0163716	up	yes
chr7	58754397	58761171	CD72	-2.2688	0.0164989	down	yes
chr5	117994299	117998854	MAFF	1.33805	0.0165782	up	yes
chr3	8534791	8556552	ENSBGRG00000000308	-1.08937	0.0173314	down	yes
chr10	45943406	45965732	POPDC3	1.91518	0.0175388	up	yes
chr24	20192827	20211060	MDFI	1.06595	0.0177457	up	yes
chr3	75842623	75907721	ENSBGRG00000004308	-1.12436	0.0179684	down	yes
chr3	71499158	71575727	PTGFR	-1.26346	0.01817	down	yes
chr11	74662257	74662649	ENSBGRG00000014383	1.91296	0.0184516	up	yes
chr22	3517145	3590485	GRIP2	1.30132	0.018518	up	yes
chr4	8115276	8116061	LRRC61	1.67808	0.0187647	up	yes
chr21	48255806	48273785	MRO	1.22765	0.0189415	up	yes
chr3	62560367	62998595	COL24A1	-1.28002	0.0189419	down	yes
chr26	44829059	44834662	ENSBGRG00000023582	-1.66821	0.019004	down	yes
chr26	16869486	16903308	ITGAD	-2.51605	0.019826	down	yes
chr28	30990676	31057721	LONRF1	1.16376	0.0202539	up	yes
chr14	47470570	47488391	ARHGEF16	1.75493	0.0206674	up	yes
chr19	41073183	41079694	SLC2A4	1.88557	0.0206953	up	yes
chr14	53849919	53849998	ENSBGRG00000003994	-1.9379	0.0208743	down	yes
chr27	1690075	1692691	ENSBGRG00000018741	-1.1065	0.0209352	down	yes
chr17	28249389	28302939	CFAP161	1.67046	0.0210414	up	yes
chr8	20627623	20644152	PLIN4	1.29891	0.0211436	up	yes
chr1	44023621	44024976	ENSBGRG00000000751	1.50489	0.0212484	up	yes
chr16	80635241	80635897	CLDN5	1.11691	0.0212887	up	yes
chr6	29814189	29973210	ART3	-1.10144	0.0214144	down	yes
chr4	96008535	96090725	GPNMB	1.31021	0.0215554	up	yes
chr9	68886055	68902618	PSD4	-1.26611	0.0217224	down	yes
chr29	8204922	8207495	ENSBGRG00000020304	-1.21361	0.0218147	down	yes
chr8	74127033	74128626	ENSBGRG00000013597	1.7891	0.0226635	up	yes
chr26	1718463	1740103	TMEM130	-1.52767	0.0227851	down	yes
chr20	50971634	50990861	CACNG7	-1.80701	0.0229019	down	yes
chr3	46793078	46793600	ENSBGRG00000008897	-1.89127	0.0229895	down	yes
chr19	28800015	28803798	HOXB6	1.57287	0.0230087	up	yes
chr20	64603376	64607684	CD79A	-1.69432	0.0231127	down	yes
chr6	15235536	15242439	CYTL1	-1.93643	0.0232608	down	yes
chr1	88545645	88737636	IGF2BP2	1.71432	0.0235103	up	yes
chr16	78531654	78536318	ENSBGRG00000020340	-1.97541	0.023763	down	yes
chr18	45282203	45285620	ENSBGRG00000004673	1.77379	0.0238886	up	yes
chr10	105064312	105192014	FNDC1	-1.05578	0.0243413	down	yes
chr29	22873840	22891050	HEPACAM	1.98796	0.0245333	up	yes
chr27	11915743	11979591	RET	1.91243	0.0247368	up	yes
chr19	28795538	28797983	HOXB5	1.7912	0.0251566	up	yes
chr3	1622073	1625565	ENSBGRG00000016246	1.11846	0.0252096	up	yes
chr4	76825104	76853221	ENSBGRG00000004851	-1.34067	0.0256396	down	yes
chr5	1309312	1367784	ENSBGRG00000017855	-1.66289	0.0267096	down	yes
chr22	9359110	9360150	ENSBGRG00000013164	-1.67974	0.0268837	down	yes
chr14	22123312	22202643	CAPN8	1.86802	0.0269755	up	yes
chr20	17337075	17339147	ENSBGRG00000011367	1.84438	0.0274313	up	yes
chr21	68935482	68935871	ENSBGRG00000022724	-1.01681	0.0274347	down	yes
chr23	17930084	18040075	ANKRD33B	-1.26641	0.0277331	down	yes
chr2	65421080	65422863	ENSBGRG00000002176	1.45989	0.0285234	up	yes
chr11	33151245	33232592	CA12	1.87539	0.0289313	up	yes
chr14	71018511	71064361	VASH2	1.47232	0.0289323	up	yes
chr14	30382419	30846955	PLD5	1.64222	0.0291281	up	yes
chr18	70030357	70042211	CA3	1.57761	0.0291376	up	yes
chr8	74968155	75031483	ITK	-1.47668	0.0293627	down	yes
chr13	30286882	30300216	RAPSN	1.56542	0.0295891	up	yes
chr2	134994065	134995195	ENSBGRG00000002393	-1.30583	0.0297452	down	yes
chr20	64465888	64545569	ENSBGRG00000013556	-1.74789	0.0298316	down	yes
chr5	10590066	10603654	RERGL	1.33115	0.0300072	up	yes
X	96728164	96735500	BMP15	1.56244	0.0301581	up	yes
chr1	75402508	75564999	SLC12A8	1.7842	0.0307455	up	yes
chr3	119810232	119834277	COL8A2	-1.30854	0.0309005	down	yes
chr14	49624726	49626419	ISG15	1.4053	0.0309349	up	yes
chr2	8938820	8992425	ENSBGRG00000006848	-1.74278	0.0314379	down	yes
chr24	7574392	7575910	SAPCD1	1.01281	0.0314988	up	yes
chr20	10050271	10060901	HAS3	1.10626	0.0315031	up	yes
chr3	62204931	62247639	CLCA2	-1.97658	0.0316552	down	yes
chr10	102100576	103481220	PRKN	1.42832	0.0317307	up	yes
chr26	44041747	44077919	SRL	1.35559	0.0320192	up	yes
chr18	11747499	12067817	KCNQ3	-1.04697	0.0320374	down	yes
chr21	33739310	33871199	MYOM1	1.55722	0.0323095	up	yes
chr14	49663008	49670216	PLEKHN1	1.37212	0.0323413	up	yes
chr17	28313407	28390646	ENSBGRG00000007874	1.42384	0.0324503	up	yes
chr19	8914193	8933114	EVPL	1.38433	0.0325879	up	yes
chr26	973087	1011389	ENSBGRG00000022004	-2.04298	0.0331412	down	yes
chr20	10870688	10877196	ENSBGRG00000017395	1.6164	0.0332184	up	yes
chr5	75024216	75060784	COL2A1	-1.87213	0.0334857	down	yes
chr14	33403610	33489417	F5	-1.22043	0.0335607	down	yes
chr7	4926516	4928979	EGR3	1.26501	0.0336913	up	yes
chr24	1564671	1631496	GPLD1	1.19561	0.0337331	up	yes
chr2	32192855	32199716	DES	1.1353	0.0339016	up	yes
chr6	15276907	15713359	STK32B	-1.38293	0.033905	down	yes
chr6	51153422	51222676	ENSBGRG00000023366	2.22492	0.0341007	up	yes
chr14	48831998	48895764	CFAP74	-1.56282	0.0347233	down	yes
chr24	3169960	3170352	H2AC6	-1.40396	0.0349202	down	yes
chr3	2830078	2844301	RHBG	1.58551	0.0353693	up	yes
chr9	38465965	38583894	VIT	1.69342	0.0353715	up	yes
chr14	32272260	32276491	ENSBGRG00000014009	-1.25705	0.0354368	down	yes
chr22	8991948	8992994	CCRL2	-1.30441	0.0354964	down	yes
chr21	20821026	20881968	DSG2	1.47817	0.0356998	up	yes
chr15	62623267	62750301	FAM124A	1.67789	0.0362397	up	yes
chr11	62551658	62553085	ENSBGRG00000009102	1.77704	0.0363833	up	yes
chr15	65612160	65613235	ENSBGRG00000020600	-1.50359	0.037136	down	yes
chr20	48760486	48773210	ENSBGRG00000016784	2.03189	0.0374563	up	yes
chr3	22320411	22344421	TDRKH	1.47869	0.0380218	up	yes
chr1	155098245	155102083	ZBTB21	1.09436	0.0380361	up	yes
chr27	46604243	46604869	DEPP1	1.12715	0.038154	up	yes
chr7	58730413	58731357	SIT1	-2.23166	0.0383165	down	yes
chr12	31082211	31351763	CFAP61	-1.13372	0.0385483	down	yes
chr24	29399995	29432849	COL11A2	2.31307	0.0388062	up	yes
chr13	32412064	32448181	CHRDL2	1.71592	0.0391082	up	yes
chr27	29824780	29833252	ENSBGRG00000011772	-1.15558	0.0393442	down	yes
chr5	6886764	6994778	PLBD1	1.5806	0.0393481	up	yes
chr25	56866268	56878243	ADAM8	1.1317	0.0398659	up	yes
chr8	56912549	56916469	ENSBGRG00000023551	-1.28508	0.0399401	down	yes
chr5	115816617	115846659	WNT5B	1.30717	0.0415471	up	yes
chr5	78885	84492	ENSBGRG00000008394	-1.62305	0.0418501	down	yes
chr11	65987624	66020686	ENSBGRG00000012917	1.156	0.0420752	up	yes
chr26	9659150	9667636	TRIM50	1.60906	0.0420938	up	yes
chr13	90096858	90097922	ENSBGRG00000022300	2.11762	0.0425507	up	yes
chr20	52035493	52050396	ENSBGRG00000016215	-1.56106	0.0425876	down	yes
chr19	41257409	41259323	SLC16A11	1.68828	0.043818	up	yes
chr2	7473906	7475039	ENSBGRG00000003957	-1.43754	0.0444071	down	yes
chr19	21492152	21494360	FZD2	1.02328	0.0444468	up	yes
chr7	21151107	21161184	ENSBGRG00000015285	1.26394	0.0444544	up	yes
chr17	75857659	75859578	ENSBGRG00000008126	-1.61686	0.0444871	down	yes
chr27	25423116	25541069	TSPAN15	1.05798	0.0449532	up	yes
chr16	78679523	78705362	ENSBGRG00000020543	-1.00833	0.0455475	down	yes
chr6	96786635	97235012	UNC5C	1.15589	0.0457547	up	yes
chr9	20935513	21115178	VWA3B	-1.01826	0.0457651	down	yes
chr12	70343657	70350969	MMP9	-3.36464	0.0459222	down	yes
chr13	83022314	83041081	ANGPTL5	-2.56348	0.0459996	down	yes
chr29	44215931	44216110	SMCO4	1.5626	0.0460288	up	yes
chr20	52068898	52084015	ENSBGRG00000016339	1.52998	0.0465791	up	yes
chr1	101229243	102042214	NLGN1	-1.33524	0.0468217	down	yes
chr7	32707280	32775309	FSD1L	-1.63051	0.0472275	down	yes
chr27	11216155	11276519	ENSBGRG00000023880	-1.12103	0.048187	down	yes
chr8	4201985	4204012	ENSBGRG00000025149	1.66153	0.0486664	up	yes
chr20	70136813	70146198	UPK1A	2.14556	0.0487738	up	yes
chr7	92026873	92193732	FREM1	1.36563	0.0490174	up	yes
chr8	13195701	13199068	PTGER1	1.86247	0.0490319	up	yes
chr7	74851413	75233652	PIP5K1B	1.43968	0.0496724	up	yes
