# Supplementary material for: Changes in Transcriptomic Profiles in Different Reproductive Periods in Yaks
Source: Biology (Basel). 2021 Nov 25;10(12):1229. doi: 10.3390/biology10121229 (PMC8698885; doi:10.3390/biology10121229)
Supplement: Supplementary file 1 [file biology-10-01229-s001.zip › Table S5.xlsx]

## Sheet: Sheet1
Chr	start	end	gene_name	log2(fc)	pval	regulation	significant
chr15	695773	982638	ENSBGRG00000023632	-9.72122	7.1021e-42	down	yes
chr8	78209335	78217992	FABP6	inf	1.93606e-19	up	yes
chr13	4037035	4038430	ENSBGRG00000012365	inf	1.28086e-13	up	yes
chr16	12554875	12563854	FGG	6.70772	1.53911e-11	up	yes
chr19	17083940	17089311	ENSBGRG00000012266	1.8352	1.51657e-07	up	yes
chr9	67697098	67709178	ENSBGRG00000012496	1.94204	1.20947e-06	up	yes
chr19	60803121	60803336	U3	2.31097	5.0784e-06	up	yes
chr1	78243839	78259182	APOD	1.10194	9.30279e-06	up	yes
chr1	87073783	87244562	RTP1	-inf	1.02549e-05	down	yes
chr13	59470032	59586370	DSCAML1	-inf	1.04141e-05	down	yes
chr2	52282528	52366821	AOX1	1.59156	1.0591e-05	up	yes
chr3	49876624	49887423	ENSBGRG00000012402	1.84763	1.09109e-05	up	yes
chr7	58308942	58309286	HRCT1	1.47647	1.09227e-05	up	yes
chr4	37271942	37283152	ENSBGRG00000026161	-inf	1.13188e-05	down	yes
chr1	147760265	147820984	TF	1.71058	1.45702e-05	up	yes
chr8	70850471	71226435	GRIA1	4.6112	3.07691e-05	up	yes
chr12	58448028	58499677	ACSS2	1.24267	3.24768e-05	up	yes
chr2	10729283	10730599	ENSBGRG00000006261	1.32949	4.7468e-05	up	yes
X	87008915	87019138	GDPD2	2.4697	7.29867e-05	up	yes
chr24	7615660	7628671	ENSBGRG00000017349	1.44626	8.45706e-05	up	yes
chr13	28770518	28777304	LARGE2	1.9693	0.000105494	up	yes
chr29	18681280	18688583	ENSBGRG00000024553	1.05258	0.000111091	up	yes
chr5	93201305	93214125	NTS	2.49673	0.000119242	up	yes
chr3	28598261	28598731	ENSBGRG00000008325	1.11207	0.000132822	up	yes
chr3	48182680	48441827	SPAG17	-4.84485	0.000137843	down	yes
chr27	25079484	25098632	SRGN	1.62547	0.000140572	up	yes
chr17	75895947	76148091	ENSBGRG00000008342	1.55235	0.000143406	up	yes
chr6	90948827	91026964	MMRN1	1.43008	0.000148903	up	yes
chr19	60804310	60804523	U3	2.16631	0.000150406	up	yes
chr17	60550069	60678339	CATSPERB	3.96193	0.000201835	up	yes
chr6	108915974	109054708	DKK2	1.28578	0.000222447	up	yes
chr3	40641751	40749688	OVGP1	-2.91524	0.000267684	down	yes
chr2	100891476	100912803	TNFAIP6	-3.97901	0.000367991	down	yes
chr26	27155520	27298535	ENSBGRG00000016982	4.31426	0.000371887	up	yes
chr19	60831533	60831747	U3	2.26777	0.000374691	up	yes
chr22	26894959	27075879	ADAMTS9	-1.03293	0.000437145	down	yes
chr19	60777404	60777620	U3	2.45979	0.000477665	up	yes
chr5	129474459	129528100	CPT1B	-2.60878	0.000485926	down	yes
chr1	119902903	119909378	PTX3	-2.95997	0.000488508	down	yes
chr27	43604403	43622460	ENSBGRG00000007107	-5.19464	0.000491059	down	yes
chr5	21724693	21739954	PTHLH	1.96382	0.000529529	up	yes
chr1	156565091	156574714	ENSBGRG00000020700	-1.1718	0.000531594	down	yes
chr2	32352511	32354996	ENSBGRG00000021181	-5.01408	0.000567096	down	yes
chr5	33514427	33554687	BPIFC	1.63483	0.000648001	up	yes
chr28	36336054	36362608	FGL1	1.25237	0.000698512	up	yes
chr15	64429408	64431137	ENSBGRG00000018688	1.13935	0.00072587	up	yes
chr4	103240335	103310308	BZW2	-1.11049	0.000839333	down	yes
chr8	13232653	13240002	ENSBGRG00000000944	1.04791	0.000926308	up	yes
chr19	36982340	37302004	DNAH9	-3.11053	0.00102512	down	yes
chr18	27344975	27383616	PI15	-1.0549	0.00106053	down	yes
chr7	106339633	106341453	LINGO2	1.92569	0.00122559	up	yes
chr8	19292672	19294093	CAPS	-2.82023	0.00123724	down	yes
chr1	18845347	18869739	CHODL	-1.38868	0.00125033	down	yes
chr19	44237829	44261234	ASPA	1.64505	0.00128995	up	yes
chr6	14583195	14618567	NSG1	-1.50998	0.00136754	down	yes
chr1	155538030	155542155	TFF2	1.63991	0.00137997	up	yes
chr17	76100784	76330053	ENSBGRG00000008925	1.41592	0.0013945	up	yes
chr14	50325260	50503921	FHAD1	-3.56204	0.00141806	down	yes
chr5	129443591	129446083	ENSBGRG00000004764	-3.26646	0.00156659	down	yes
chr17	14295185	14380914	ST8SIA2	-2.07361	0.00163368	down	yes
chr2	32594906	32601030	IHH	2.73863	0.00167942	up	yes
chr22	12342309	12346078	ZMYND10	-3.43195	0.00191786	down	yes
chr13	81098273	81099136	ENSBGRG00000014381	2.57645	0.0019929	up	yes
chr19	43863695	43882597	P2RX1	-4.7292	0.00207572	down	yes
X	36031171	36038000	ENSBGRG00000023671	-1.08863	0.00210527	down	yes
chr8	17428750	17511079	ENSBGRG00000020919	-1.62265	0.00217937	down	yes
chr25	33502712	33517207	ENSBGRG00000017142	-1.34817	0.00226874	down	yes
chr19	26805473	26878334	PLXDC1	-1.40304	0.00255238	down	yes
chr19	8914193	8933114	EVPL	1.85538	0.002568	up	yes
chr5	7192840	7194169	SMCO3	1.51079	0.00267221	up	yes
chr19	55577120	55612590	ENSBGRG00000011592	1.09781	0.0027514	up	yes
chr3	8660530	8665667	ENSBGRG00000000465	-2.64604	0.00324424	down	yes
chr1	146134490	146647002	ENSBGRG00000003150	-1.43283	0.0033054	down	yes
chr7	343258	545484	ENSBGRG00000005789	-1.66989	0.0036196	down	yes
chr3	47551639	47552431	ENSBGRG00000010260	1.2197	0.003625	up	yes
chr17	63690014	63702297	ENSBGRG00000015089	-2.85675	0.00368408	down	yes
chr8	64847765	64851891	ENSBGRG00000016830	2.58538	0.00380576	up	yes
chr24	9094016	9105864	ENSBGRG00000019265	-1.64646	0.00381611	down	yes
chr9	69209761	69335173	ENSBGRG00000016163	1.95918	0.00394915	up	yes
chr17	20280944	20282743	ENSBGRG00000013235	1.17326	0.0041887	up	yes
chr14	53849919	53849998	ENSBGRG00000003994	2.2013	0.00422194	up	yes
chr20	23720283	23745046	MT2A	-2.00861	0.00434969	down	yes
chr4	118721054	118725452	TFPI2	1.21366	0.0043758	up	yes
chr3	9546099	9549003	HSPA6	1.66245	0.00445682	up	yes
chr4	97248834	97652280	DNAH11	-1.32222	0.00446353	down	yes
chr9	15893672	15898349	ENSBGRG00000008193	1.06956	0.00460083	up	yes
chr6	4939865	4971378	ENSBGRG00000019312	-3.32114	0.00464822	down	yes
chr16	78937430	78945620	ENSBGRG00000021813	1.00213	0.00473112	up	yes
chr16	61707042	61892374	CCDC60	-2.25527	0.00481262	down	yes
chr2	127318486	127322297	HOXD10	-3.50215	0.00489359	down	yes
chr28	25415317	25434715	RNF122	-2.05057	0.00498197	down	yes
chr14	86939227	86969475	IKBKE	-1.05977	0.00517626	down	yes
chr19	19167450	19238378	ENSBGRG00000019226	-1.09514	0.0052245	down	yes
chr12	75162654	75167459	KCNG1	-2.85709	0.0058946	down	yes
chr17	20131081	20135263	ENSBGRG00000013167	1.4788	0.00593532	up	yes
chr6	93518997	95254676	GRID2	-2.60723	0.00603276	down	yes
chr8	9708616	9759006	GFPT2	-1.78876	0.00614382	down	yes
chr10	25096753	25179113	NT5E	-2.05036	0.00615937	down	yes
chr6	29975190	29982908	CXCL9	1.26774	0.00629	up	yes
chr27	13355221	13455120	PHYHIPL	1.88059	0.00653308	up	yes
chr12	70343657	70350969	MMP9	3.02165	0.00659201	up	yes
chr26	47734389	47738056	ENSBGRG00000014632	1.34263	0.00660581	up	yes
chr14	77362331	77597890	ENSBGRG00000014587	1.21014	0.00712182	up	yes
chr24	20633512	20640764	TREM2	1.32105	0.00721314	up	yes
chr13	84170343	84180876	MMP12	2.79032	0.0074428	up	yes
chr3	84870065	84973513	WDR78	-2.4694	0.0076621	down	yes
chr3	62204931	62247639	CLCA2	3.33426	0.00774869	up	yes
chr16	23423747	23425228	ENSBGRG00000004537	-1.3241	0.00782973	down	yes
chr12	29151082	29194726	BFSP1	-1.19921	0.00802961	down	yes
chr14	48831998	48895764	CFAP74	-2.8137	0.00808536	down	yes
chr3	8325462	8379941	CD84	1.31521	0.00818774	up	yes
chr24	7227548	7234418	ENSBGRG00000012193	1.55916	0.00820277	up	yes
chr10	50585792	50718378	AK9	-1.8675	0.00824241	down	yes
chr3	9186107	9194906	ADAMTS4	-1.80539	0.00845315	down	yes
chr19	27847714	27862105	TBX21	1.63808	0.00867553	up	yes
chr2	15679323	15726968	ENSBGRG00000007229	-2.18388	0.00880779	down	yes
chr3	131404670	131453392	ENSBGRG00000000737	-1.80388	0.00895523	down	yes
chr12	80507089	80509648	OTOR	1.71036	0.00896231	up	yes
chr9	28083276	28163125	HK2	-1.79968	0.00924656	down	yes
chr13	16756982	16777419	EHF	-2.64548	0.00933566	down	yes
chr16	78744129	78774912	ENSBGRG00000020609	1.27514	0.009426	up	yes
chr14	87699531	87881794	ENSBGRG00000018529	1.27276	0.00983797	up	yes
chr20	54562013	54585722	ENSBGRG00000015559	-1.96805	0.00987454	down	yes
chr5	63428522	63736975	PTPRR	1.28463	0.0101565	up	yes
chr9	39881372	39885836	CYP1B1	-1.45386	0.0103903	down	yes
chr4	56099962	56101859	ENSBGRG00000002058	-2.89111	0.0105857	down	yes
chr3	50111072	50135536	REG4	-2.96171	0.0108069	down	yes
chr11	8205349	8364968	ENSBGRG00000021382	-2.23492	0.0108496	down	yes
chr8	41665203	41675069	FGFR4	-2.19099	0.0112755	down	yes
chr17	59454603	59463846	ENSBGRG00000011804	-2.62359	0.011535	down	yes
chr22	19424858	19428212	PDE12	-1.37208	0.0117005	down	yes
chr20	26505750	26531907	ENSBGRG00000025382	-1.99389	0.0119611	down	yes
chr2	137444487	137446489	ENSBGRG00000002708	-2.18763	0.0123228	down	yes
chr4	50043911	50050912	ENSBGRG00000020690	1.92098	0.0125411	up	yes
chr3	8267785	8289379	ENSBGRG00000000226	1.35512	0.0128056	up	yes
chr20	58511663	58606417	MYH14	-3.29216	0.0128071	down	yes
chr26	973087	1011389	ENSBGRG00000022004	2.84299	0.0130729	up	yes
chr9	7501043	7506307	LCN2	2.77622	0.0132406	up	yes
chr19	38957265	38990097	CFAP52	-3.39501	0.0135135	down	yes
chr23	45047018	45108561	RANBP3L	1.62598	0.0135667	up	yes
chr3	2952479	2980263	ENSBGRG00000024425	-1.07046	0.0143578	down	yes
chr17	66006743	66087087	AK7	-1.59519	0.0144247	down	yes
chr2	8938820	8992425	ENSBGRG00000006848	1.86145	0.0145767	up	yes
chr9	65503680	65552909	KIAA1841	-1.34167	0.0147142	down	yes
chr7	96776811	96783997	PLIN2	-1.01298	0.0150742	down	yes
chr4	29006799	29014009	SMKR1	1.20248	0.0155456	up	yes
chr9	29183857	29200281	ACTG2	-1.13872	0.0156527	down	yes
chr2	37490311	37716035	VWC2L	-2.01938	0.0157882	down	yes
chr22	24694840	25216233	ENSBGRG00000026531	1.56625	0.0158571	up	yes
chr19	14656057	14659178	ENSBGRG00000006053	1.20806	0.01597	up	yes
chr15	57727519	57740161	CCNA1	-2.0385	0.0161889	down	yes
chr5	61963597	61969585	ENSBGRG00000023471	-2.04641	0.0163438	down	yes
chr27	42908550	42973147	LDB3	1.097	0.0164345	up	yes
chr2	57176557	57463296	DNAH7	-2.17085	0.0164434	down	yes
chr24	7576854	7586410	VWA7	-1.78882	0.0165994	down	yes
chr20	52109228	52207199	ENSBGRG00000016803	2.41987	0.0166045	up	yes
chr1	155696969	155715093	RSPH1	-2.38484	0.0167044	down	yes
chr20	11575577	11576346	TPPP3	-1.17804	0.0170008	down	yes
chr18	69992600	70012242	ENSBGRG00000014049	-1.70964	0.0171402	down	yes
chr20	10050271	10060901	HAS3	1.05016	0.0175203	up	yes
chr13	42103657	42113941	C11orf16	-2.75385	0.0176863	down	yes
chr24	7153200	7160134	ENSBGRG00000011793	1.12473	0.0177211	up	yes
chr13	12849931	13341476	ENSBGRG00000011881	-1.32145	0.0181617	down	yes
chr21	1204	10508	ENSBGRG00000019707	-3.37758	0.0186124	down	yes
chr8	68077827	68087093	GPX3	1.16571	0.0188546	up	yes
chr1	62711066	62842755	CFAP44	-1.51363	0.0190375	down	yes
chr27	30022217	30026871	PLAU	-1.14794	0.0195527	down	yes
chr2	108798748	108937410	ENSBGRG00000010385	1.46485	0.0196648	up	yes
chr21	20821026	20881968	DSG2	-1.73144	0.019998	down	yes
chr14	71018511	71064361	VASH2	-1.3531	0.0201815	down	yes
chr29	8204922	8207495	ENSBGRG00000020304	1.18719	0.0202131	up	yes
chr5	10590066	10603654	RERGL	1.4652	0.0202187	up	yes
chr12	33843324	33849300	ENSBGRG00000007612	2.35524	0.0203881	up	yes
chr26	25514565	25555017	ENSBGRG00000024577	-4.16002	0.0204237	down	yes
chr11	1788591	1820525	MYH6	-1.5272	0.0205738	down	yes
X	98490825	98500045	RIBC1	-2.06325	0.0207747	down	yes
chr20	65411837	65413600	B3GNT8	-1.79796	0.0208032	down	yes
chr3	61932531	62028321	ENSBGRG00000004351	1.48897	0.0209144	up	yes
chr10	86290583	87263110	ADGRB3	2.30034	0.021747	up	yes
chr4	59659411	59716822	CRHR2	1.68498	0.0220667	up	yes
chr18	20789972	20797556	MAPK15	-1.12907	0.0223726	down	yes
chr11	71835767	72000321	SLC8A3	-1.58813	0.0224057	down	yes
chr8	5037703	5060788	ENSBGRG00000026196	1.3657	0.0225742	up	yes
chr3	7540750	7573871	CFAP45	-2.18032	0.0225876	down	yes
chr12	50975685	50995064	ENSBGRG00000008045	-1.32129	0.0226422	down	yes
chr9	95472463	95618128	PLB1	1.2744	0.0233341	up	yes
chr14	87355760	87362397	IL19	-2.01342	0.0233367	down	yes
chr29	13576006	13596874	ENSBGRG00000021642	-2.62299	0.0236896	down	yes
chr22	7284148	7425504	ATP2B2	-2.24868	0.0237877	down	yes
chr8	2161057	2239901	ENSBGRG00000024011	1.35533	0.023862	up	yes
chr10	15067470	15107740	MYB	-1.92983	0.0240158	down	yes
chr21	14958447	15552509	FHOD3	-1.27512	0.0241528	down	yes
chr28	18001862	18420729	ZMAT4	-1.03926	0.0243883	down	yes
chr20	63974133	63988456	ENSBGRG00000011058	-1.41208	0.0258797	down	yes
chr26	44589943	44608660	NLRC3	1.41058	0.0260707	up	yes
chr6	81407241	81523413	PPARGC1A	-1.60266	0.0265518	down	yes
chr4	83487190	83616121	CCDC146	-1.74258	0.0274915	down	yes
chr19	7246742	7284627	DNAI2	-1.66581	0.0275593	down	yes
chr5	5094849	5095981	ENSBGRG00000000877	-1.69524	0.0280517	down	yes
chr25	47437994	47594088	CPXM2	-1.05179	0.0284315	down	yes
chr25	20893810	20921463	LOXL4	-1.32149	0.0291235	down	yes
chr2	4260352	4265594	UBXN10	-2.38119	0.029167	down	yes
chr1	88545645	88737636	IGF2BP2	-1.55144	0.029525	down	yes
chr29	3261744	3273139	DHCR7	1.00954	0.0296076	up	yes
chr7	58702696	58708817	CA9	1.03487	0.0297576	up	yes
chr3	72547087	72832387	AK5	1.13428	0.0302601	up	yes
chr20	22688978	22733215	SLC12A3	-1.37604	0.0303763	down	yes
chr2	22347589	22552581	SPHKAP	-1.30333	0.0304319	down	yes
chr15	50601462	50618692	SLC46A3	1.03367	0.0307429	up	yes
chr27	7345982	7431847	ACTN2	-1.68458	0.0307506	down	yes
chr9	21146813	21182509	CNGA3	-1.04181	0.0308073	down	yes
chr10	99194276	99558491	PDE10A	-1.23667	0.0309081	down	yes
X	39477069	39517183	PDZD4	-1.32188	0.0312787	down	yes
chr14	21786233	21940086	SUSD4	1.23811	0.0315615	up	yes
chr5	61742071	61747229	ENSBGRG00000023194	1.76487	0.0331045	up	yes
chr8	56023157	56034168	HBEGF	-1.55279	0.033268	down	yes
chr19	64766996	64767400	TMEM100	-1.06011	0.0332823	down	yes
chr24	8958339	8972019	ENSBGRG00000018905	1.03662	0.0333567	up	yes
chr7	11435673	11513723	DNAI1	-2.77317	0.0335345	down	yes
chr5	76522565	76534236	CCDC65	-1.55347	0.0336544	down	yes
chr12	7046819	7071673	ENSBGRG00000012615	-1.47186	0.0336678	down	yes
chr27	3486521	3563114	ENSBGRG00000019782	-2.15905	0.0340862	down	yes
chr6	29923771	29925640	CXCL11	1.62539	0.0342065	up	yes
chr5	23529321	23597793	ENSBGRG00000003218	1.21507	0.0342103	up	yes
X	94595262	94600828	PCSK1N	1.51234	0.0345355	up	yes
chr22	51383394	51390049	ENSBGRG00000017151	-1.07623	0.0345963	down	yes
chr7	11695963	11698130	CCL19	2.09311	0.0346159	up	yes
chr16	76892599	76898221	LIF	-1.58149	0.0349659	down	yes
chr24	18423446	18426026	LRRC73	-1.89876	0.0354903	down	yes
chr6	54789579	54812052	LRRC66	-1.5599	0.0356092	down	yes
chr10	13175811	13210703	IL20RA	1.03782	0.0356935	up	yes
chr2	10767143	10773658	ENSBGRG00000006631	1.1206	0.0357837	up	yes
chr12	88588082	88677167	ANKEF1	1.24909	0.0359374	up	yes
X	99775927	99776562	ENSBGRG00000026149	1.45184	0.0359627	up	yes
chr11	14132387	14286177	HOMER1	-1.14628	0.035978	down	yes
chr1	57248576	57258290	ENSBGRG00000005718	1.62736	0.0360892	up	yes
chr6	101057157	101077105	ADH6	1.55199	0.0368482	up	yes
chr12	89422615	89438802	LAMP5	-1.44421	0.037983	down	yes
chr9	50161455	50218302	KCNK12	-1.56542	0.0381069	down	yes
chr4	8390121	8398492	ENSBGRG00000004056	1.22518	0.0385738	up	yes
chr6	51153422	51222676	ENSBGRG00000023366	-1.95721	0.0389708	down	yes
X	39330847	39336331	ENSBGRG00000019589	-1.72057	0.0406281	down	yes
chr15	71222192	71260914	FAM216B	-1.66186	0.0408161	down	yes
chr13	6118923	6138456	WNT11	1.19104	0.0408211	up	yes
chr26	28505873	28564555	TMC5	-2.32346	0.0418407	down	yes
X	85918648	85921861	CXCR3	1.25143	0.0422319	up	yes
chr17	20052054	20053002	ENSBGRG00000013025	1.5446	0.0423502	up	yes
chr14	30941339	30946608	MAP1LC3C	-2.0894	0.0424791	down	yes
chr3	62560367	62998595	COL24A1	1.17684	0.0426536	up	yes
chr3	71379839	71400304	ENSBGRG00000002150	1.04647	0.042733	up	yes
chr2	10425807	10446156	EXTL1	1.24433	0.0427743	up	yes
chr14	84277567	84288746	REN	-1.19024	0.04296	down	yes
chr20	57257267	57261168	ENSBGRG00000018016	1.37287	0.0430311	up	yes
chr28	20894521	20903621	STAR	1.13609	0.0435183	up	yes
chr17	23320912	23387390	SLC28A1	-1.1111	0.043982	down	yes
chr20	68296743	68308563	DPF1	-1.88724	0.0445624	down	yes
chr4	29693941	29725908	CCDC136	-1.3671	0.0446659	down	yes
chr24	24567237	24636624	MDGA1	1.32639	0.0451747	up	yes
X	53978429	53993657	ENSBGRG00000018782	1.14317	0.0452229	up	yes
chr9	113662473	113669553	RRM2	-1.25278	0.045382	down	yes
chr4	75712384	75760346	WNT2	-2.2498	0.045586	down	yes
chr14	63917613	63991818	LAMC2	-2.27839	0.0458125	down	yes
chr9	21824580	21888647	TSGA10	-1.11312	0.0462886	down	yes
chr8	58067429	58076553	SPRY4	-1.08901	0.0471452	down	yes
chr27	11915743	11979591	RET	-1.86632	0.0472155	down	yes
chr20	23736008	23738301	ENSBGRG00000022662	-1.22362	0.0478808	down	yes
chr24	3393660	3405018	ENSBGRG00000016669	1.30282	0.0479705	up	yes
chr26	40373369	41807510	RBFOX1	-1.96131	0.0482239	down	yes
chr12	35431564	35453610	ENSBGRG00000011503	1.38129	0.048316	up	yes
chr19	19591182	19732044	MAPT	1.09515	0.0483431	up	yes
chr5	2024967	2035489	CLEC1B	2.0176	0.0484355	up	yes
chr12	47413480	47431366	SLC17A9	-1.19758	0.049256	down	yes
chr13	29585061	29606480	F2	-1.66614	0.0493034	down	yes
