# Supplementary material for: Changes in Transcriptomic Profiles in Different Reproductive Periods in Yaks
Source: Biology (Basel). 2021 Nov 25;10(12):1229. doi: 10.3390/biology10121229 (PMC8698885; doi:10.3390/biology10121229)
Supplement: Supplementary file 1 [file biology-10-01229-s001.zip › Table S6.xlsx]

## Sheet: Sheet1
YO-FvsA group								YO-FvsP group								YO-PvsA group
source	term_name	term_id	adjusted_p_value	term_size	query_size	intersection_size	intersections	source	term_name	term_id	adjusted_p_value	term_size	query_size	intersection_size	intersections	source	term_name	term_id	adjusted_p_value	term_size	query_size	intersection_size	intersections
GO:MF	molecular_function	GO:0003674	1.81012e-11	13696	404	279	ENSBGRG00000006762,HSPA6,ENSBGRG00000000944,DLK1,TF,EVPL,OAS1,ENSBGRG00000006887,ACP5,PLAC8,RERGL,HAS3,MGAT5B,RGS1,INPP5J,ENSBGRG00000019329,CAPN8,CTSH,NR4A1,ENSBGRG00000001362,RORC,ENSBGRG00000008491,ISYNA1,ENSBGRG00000008193,LGI2,ENSBGRG00000024583,GPNMB,VNN1,ABCA9,SCARA5,ANPEP,ENSBGRG00000018032,MX1,ENSBGRG00000004758,ENSBGRG00000002223,PAX8,COL11A2,ENSBGRG00000014381,ZNF277,C3,DBP,ENSBGRG0000…	GO:MF	molecular_function	GO:0003674	4.78694e-19	13696	635	440	ENSBGRG00000006762,VNN1,NR4A3,SFRP4,MGAT5B,ENSBGRG00000006887,ENSBGRG00000014318,ENSBGRG00000020700,ENSBGRG00000019312,HOXD11,CYB5R2,KCNG1,MX1,ENSBGRG00000020465,ENSBGRG00000002058,HSPA6,RORC,OXT,HBEGF,ACSBG1,MMP16,PLAC8,CH25H,ENSBGRG00000025743,EGR2,UBALD1,TNFAIP6,RGS1,AMIGO2,ACP5,INPP5J,HOXD10,CPT1B,COL4A6,CAMK2B,ENSBGRG00000018032,CPXM2,MAST2,ATF3,ROR2,ENSBGRG00000024807,ENSBGRG00000024583,HMC…	GO:MF	molecular_function	GO:0003674	3.72363e-19	13696	456	331	ENSBGRG00000023632,OVGP1,TNFAIP6,ADAMTS9,CPT1B,IGDCC4,PTX3,ENSBGRG00000007107,ENSBGRG00000020700,ENSBGRG00000021181,MEST,BZW2,DNAH9,CAPS,NSG1,FHAD1,CD109,LOXL2,ST8SIA2,ZMYND10,P2RX1,ENSBGRG00000023671,ENSBGRG00000017142,FGFRL1,ENSBGRG00000003150,SLC1A5,ARRDC3,MT2A,DNAH11,ENSBGRG00000019312,HOXD10,RNF122,IKBKE,ENSBGRG00000019226,ATP9A,KCNG1,GRID2,DUSP6,GFPT2,NT5E,ENSBGRG00000010591,ENSBGRG00000004…
GO:MF	binding	GO:0005488	2.55523e-11	9809	404	220	ENSBGRG00000006762,HSPA6,ENSBGRG00000000944,DLK1,TF,EVPL,OAS1,ACP5,PLAC8,RERGL,HAS3,MGAT5B,RGS1,CAPN8,CTSH,NR4A1,RORC,ENSBGRG00000008193,LGI2,GPNMB,ABCA9,ANPEP,ENSBGRG00000018032,MX1,PAX8,ZNF277,C3,DBP,ENSBGRG00000026531,WDR72,RASAL1,HMCN1,VSIG4,DNAJB4,ENSBGRG00000008714,NHLRC3,MYH7B,ENSBGRG00000006444,CELSR2,CA12,ARL4A,CDK5RAP2,BNC1,ENSBGRG00000007840,TDRKH,ENSBGRG00000002150,SLC6A4,MMP16,ENSBGR…	GO:MF	binding	GO:0005488	2.61305e-14	9809	635	333	ENSBGRG00000006762,NR4A3,SFRP4,MGAT5B,ENSBGRG00000014318,ENSBGRG00000020700,HOXD11,KCNG1,MX1,ENSBGRG00000002058,HSPA6,RORC,OXT,HBEGF,MMP16,PLAC8,CH25H,ENSBGRG00000025743,EGR2,UBALD1,TNFAIP6,RGS1,AMIGO2,ACP5,HOXD10,CAMK2B,ENSBGRG00000018032,CPXM2,MAST2,ATF3,ROR2,HMCN1,PCDH8,FGF7,NOCT,OAS1,ENSBGRG00000006444,ENSBGRG00000003075,DLK1,GADD45A,NR4A2,ADCYAP1,TNFSF18,SPRY2,KCP,ENSBGRG00000024425,ANPEP,WF…	GO:MF	binding	GO:0005488	8.62866e-13	9809	456	248	ENSBGRG00000023632,OVGP1,TNFAIP6,ADAMTS9,IGDCC4,PTX3,ENSBGRG00000007107,ENSBGRG00000020700,ENSBGRG00000021181,BZW2,DNAH9,CAPS,NSG1,FHAD1,CD109,LOXL2,P2RX1,ENSBGRG00000023671,FGFRL1,ENSBGRG00000003150,ARRDC3,MT2A,DNAH11,HOXD10,IKBKE,ENSBGRG00000019226,ATP9A,KCNG1,GRID2,GFPT2,NT5E,ENSBGRG00000004537,AK9,ADAMTS4,HK2,EHF,TES,PROM1,CYP1B1,ENSBGRG00000002058,REG4,FGFR4,LVRN,MYH14,ENSBGRG00000007065,CFA…
GO:MF	metal ion binding	GO:0046872	6.21736e-07	1668	404	58	DLK1,TF,ACP5,MGAT5B,CAPN8,NR4A1,RORC,ANPEP,HMCN1,ENSBGRG00000008714,ENSBGRG00000006444,CELSR2,CA12,MMP16,FAT2,RARB,NR4A2,ENSBGRG00000014318,CA3,LPL,SCIN,ADAMTS1,NR4A3,RYR2,ENSBGRG00000009709,PINK1,ENSBGRG00000022376,ENSBGRG00000014632,ENSBGRG00000003075,CLEC4A,AGRN,STAB2,ADAMTS9,PDXK,LVRN,P4HA3,PCDHB7,ENSBGRG00000007107,CYP1B1,ENSBGRG00000002365,MT2A,ENSBGRG00000022662,CAPS,S100A9,THBS2,DTX4,DNAH…	GO:MF	signaling receptor binding	GO:0005102	9.34365e-08	912	635	55	OXT,HBEGF,FGF7,ADCYAP1,TNFSF18,WFIKKN2,ENSBGRG00000008198,ENSBGRG00000005168,TCIM,ARHGEF16,GPNMB,ENSBGRG00000016246,RAPSN,BMP15,ISG15,PRKN,WNT5B,PTGER1,ENSBGRG00000004537,WNT4,FGG,ECM1,ENSBGRG00000025617,TIMP1,PTHLH,TNN,ENSBGRG00000023865,REN,CXCL11,ENSBGRG00000011843,STC1,SEMA5A,NTS,BMP6,PTPRC,S100B,ANKS1B,PDGFD,CD4,HCST,APOA1,SFRP1,SRPX2,PTN,COL2A1,ENSBGRG00000014009,CCRL2,CXCL9,AGTR1,PTPRD,FST…	GO:MF	glycosaminoglycan binding	GO:0005539	8.39538e-06	105	456	13	TNFAIP6,FGFRL1,REG4,FGFR4,SELP,HBEGF,F2,TREM2,ENSBGRG00000004453,STAB1,PTPRC,BGN,CXCL11
GO:MF	ion binding	GO:0043167	8.20611e-07	3211	404	90	ENSBGRG00000006762,DLK1,TF,ACP5,RERGL,MGAT5B,CAPN8,NR4A1,RORC,ABCA9,ANPEP,MX1,HMCN1,ENSBGRG00000008714,MYH7B,ENSBGRG00000006444,CELSR2,CA12,ARL4A,ENSBGRG00000002150,MMP16,OAS2,FAT2,RARB,NR4A2,MLH1,ENSBGRG00000014318,CA3,ENSBGRG00000001069,ROR2,LPL,SCIN,ADAMTS1,ENSBGRG00000014323,AK5,NR4A3,RYR2,ENSBGRG00000009709,PINK1,ENSBGRG00000022376,ENSBGRG00000021231,ENSBGRG00000014632,ENSBGRG00000024769,EPH…	GO:MF	protein binding	GO:0005515	1.154e-06	6341	635	214	NR4A3,SFRP4,ENSBGRG00000020700,KCNG1,MX1,HSPA6,OXT,HBEGF,ENSBGRG00000025743,EGR2,UBALD1,RGS1,AMIGO2,CAMK2B,MAST2,ATF3,ROR2,FGF7,GADD45A,NR4A2,ADCYAP1,TNFSF18,SPRY2,KCP,ENSBGRG00000024425,WFIKKN2,KPNA7,NOXO1,DEUP1,HPSE,ENSBGRG00000001318,KLF4,ENSBGRG00000018634,SPSB3,RASGRF2,ENSBGRG00000000944,RGS11,ENSBGRG00000008198,USP19,PTGS2,GPD1,SEL1L3,ENSBGRG00000005168,LGI2,TCAP,HTRA2,TCIM,FHL3,FIBIN,MDFI,…	GO:MF	protein binding	GO:0005515	1.38428e-05	6341	456	158	IGDCC4,PTX3,ENSBGRG00000020700,BZW2,NSG1,FHAD1,CD109,FGFRL1,ENSBGRG00000003150,ARRDC3,IKBKE,ENSBGRG00000019226,ATP9A,KCNG1,GRID2,ENSBGRG00000004537,ADAMTS4,PROM1,FGFR4,MYH14,CFAP52,ISLR2,ENSBGRG00000024425,VWC2L,TPPP3,ENSBGRG00000011881,CFAP44,PDXK,VWA1,SFRP4,VASH2,RUVBL1,MYH6,SHROOM3,ITGAV,MTHFD1L,AGO2,LRP4,SORCS2,ATP2A2,PPARGC1A,SELP,DNAI2,UBXN10,ENSBGRG00000012888,ACKR3,SPHKAP,ACTN2,PDE10A,IFN…
GO:MF	cation binding	GO:0043169	1.14639e-06	1741	404	59	DLK1,TF,ACP5,MGAT5B,CAPN8,NR4A1,RORC,ANPEP,HMCN1,ENSBGRG00000008714,ENSBGRG00000006444,CELSR2,CA12,MMP16,FAT2,RARB,NR4A2,ENSBGRG00000014318,CA3,LPL,SCIN,ADAMTS1,NR4A3,RYR2,ENSBGRG00000009709,PINK1,ENSBGRG00000022376,ENSBGRG00000014632,ENSBGRG00000003075,CLEC4A,AGRN,STAB2,ADAMTS9,PDXK,LVRN,P4HA3,PCDHB7,ENSBGRG00000007107,CYP1B1,ENSBGRG00000002365,MT2A,ENSBGRG00000022662,CAPS,S100A9,THBS2,DTX4,ABCA…	GO:MF	receptor ligand activity	GO:0048018	7.47236e-06	304	635	26	OXT,HBEGF,FGF7,ADCYAP1,ENSBGRG00000008198,GPNMB,BMP15,ENSBGRG00000004537,WNT4,ENSBGRG00000025617,TIMP1,PTHLH,ENSBGRG00000023865,CXCL11,ENSBGRG00000011843,STC1,NTS,BMP6,PDGFD,APOA1,PTN,ENSBGRG00000014009,CXCL9,DPP4,INHBA,FLRT3	GO:MF	carbohydrate derivative binding	GO:0097367	4.31346e-05	1577	456	56	ENSBGRG00000023632,OVGP1,TNFAIP6,ENSBGRG00000020700,ENSBGRG00000021181,DNAH9,P2RX1,FGFRL1,ENSBGRG00000003150,DNAH11,IKBKE,ATP9A,GFPT2,AK9,HK2,REG4,FGFR4,MYH14,AK7,DNAH7,PDXK,RUVBL1,MYH6,MTHFD1L,MAPK15,ATP2B2,SELP,CNGA3,ENSBGRG00000026142,HBEGF,KIF21B,DCTPP1,SMC2,ENSBGRG00000019589,DNAH1,RET,F2,ENSBGRG00000024423,RASD2,EHD3,TREM2,RASL11B,CAMK1G,RERGL,ENSBGRG00000004453,STAB1,PTPRC,AK5,RASL11A,BGN,…
GO:MF	calcium ion binding	GO:0005509	3.92501e-06	535	404	28	DLK1,CAPN8,HMCN1,CELSR2,FAT2,ENSBGRG00000014318,LPL,SCIN,RYR2,ENSBGRG00000009709,ENSBGRG00000003075,CLEC4A,AGRN,STAB2,PCDHB7,ENSBGRG00000007107,ENSBGRG00000002365,CAPS,S100A9,THBS2,DNAH7,ENPP3,ENSBGRG00000011068,PCDHB4,NID1,F2,ENSBGRG00000023551,SYT5	GO:MF	signaling receptor activator activity	GO:0030546	1.04184e-05	309	635	26	OXT,HBEGF,FGF7,ADCYAP1,ENSBGRG00000008198,GPNMB,BMP15,ENSBGRG00000004537,WNT4,ENSBGRG00000025617,TIMP1,PTHLH,ENSBGRG00000023865,CXCL11,ENSBGRG00000011843,STC1,NTS,BMP6,PDGFD,APOA1,PTN,ENSBGRG00000014009,CXCL9,DPP4,INHBA,FLRT3	GO:MF	ion binding	GO:0043167	0.000293999	3211	456	90	ENSBGRG00000023632,ADAMTS9,ENSBGRG00000007107,ENSBGRG00000020700,ENSBGRG00000021181,DNAH9,CAPS,LOXL2,P2RX1,ENSBGRG00000003150,MT2A,DNAH11,IKBKE,ATP9A,NT5E,AK9,HK2,TES,CYP1B1,FGFR4,LVRN,MYH14,ENSBGRG00000007065,AK7,DNAH7,ENSBGRG00000014049,PDXK,DTX4,RUVBL1,MYH6,MTHFD1L,MAPK15,ENSBGRG00000021642,ATP2B2,LRP4,ZMAT4,ATP2A2,SELP,CPXM2,LOXL4,ACTN2,CNGA3,ENSBGRG00000026142,KIF21B,DCTPP1,SMC2,ENSBGRG00000…
GO:MF	glycosaminoglycan binding	GO:0005539	0.00125963	105	404	10	GPNMB,LPL,ADAMTS1,RSPO2,TREM2,STAB2,SFRP1,PCOLCE2,F2,CRISPLD2	GO:MF	structural molecule activity	GO:0005198	3.23857e-05	514	635	34	ENSBGRG00000006887,COL4A6,ENSBGRG00000024807,ENSBGRG00000024583,ENSBGRG00000013984,ENSBGRG00000019329,COL4A5,ENSBGRG00000008491,ENSBGRG00000008198,ENSBGRG00000007363,TCAP,ENSBGRG00000013042,ENSBGRG00000014383,ENSBGRG00000000751,CLDN5,ACTG1,TLN2,EVPL,COL11A2,ENSBGRG00000025928,VWA1,FGG,ENSBGRG00000023667,ENSBGRG00000008325,ENSBGRG00000002566,ENSBGRG00000013699,NEFL,COL24A1,ENSBGRG00000013235,ENSBG…	GO:MF	signaling receptor binding	GO:0005102	0.000847197	912	456	36	ARRDC3,ENSBGRG00000019226,ENSBGRG00000004537,ITGAV,LRP4,PPARGC1A,ENSBGRG00000012888,HBEGF,LIF,HOMER1,REN,WNT2,F2,ENSBGRG00000024423,SFRP2,FGG,TF,NTS,PTHLH,IHH,CXCL9,RASL11B,SEMA3B,ECM1,ENSBGRG00000023865,ENSBGRG00000006647,PTPRC,BMP6,NLGN3,WNT2B,AGTR1,CXCL11,CCL19,WNT11,APOA1,C3
GO:MF	sulfur compound binding	GO:1901681	0.00207813	111	404	10	GPNMB,LPL,ADAMTS1,RYR2,RSPO2,SFRP1,PCOLCE2,F2,PTGES,CRISPLD2	GO:MF	glycosaminoglycan binding	GO:0005539	0.00278463	105	635	12	HBEGF,TNFAIP6,GPNMB,CD44,VIT,CXCL11,ENSBGRG00000004453,PTPRC,AOC1,SFRP1,BGN,PTN	GO:MF	catalytic activity	GO:0003824	0.00363442	4511	456	112	ADAMTS9,CPT1B,ENSBGRG00000020700,ENSBGRG00000021181,MEST,DNAH9,LOXL2,ST8SIA2,ENSBGRG00000017142,FGFRL1,ENSBGRG00000003150,DNAH11,ENSBGRG00000019312,RNF122,IKBKE,DUSP6,GFPT2,NT5E,ENSBGRG00000010591,AK9,ADAMTS4,HK2,CYP1B1,FGFR4,ENSBGRG00000011804,PDE12,LVRN,MYH14,AK7,ENSBGRG00000023471,DNAH7,ENSBGRG00000014049,CFAP44,PDXK,PLAU,VASH2,RUVBL1,MYH6,B3GNT8,MTHFD1L,MAPK15,AGO2,PLPPR3,ENSBGRG00000021642,C…
GO:MF	heparin binding	GO:0008201	0.00216185	67	404	8	GPNMB,LPL,ADAMTS1,RSPO2,SFRP1,PCOLCE2,F2,CRISPLD2	GO:MF	extracellular matrix structural constituent	GO:0005201	0.00387413	33	635	7	COL4A6,COL4A5,ENSBGRG00000008198,ENSBGRG00000007363,COL11A2,COL24A1,COL2A1	GO:MF	protein-lipid complex binding	GO:0071814	0.00532073	20	456	5	PLTP,TREM2,STAB1,APOA1,MAPT
GO:MF	carbohydrate derivative binding	GO:0097367	0.00848292	1577	404	45	ENSBGRG00000006762,RERGL,GPNMB,ABCA9,MX1,MYH7B,ARL4A,ENSBGRG00000002150,OAS2,MLH1,ROR2,LPL,ADAMTS1,ENSBGRG00000014323,AK5,PINK1,ENSBGRG00000021231,RSPO2,EPHA3,TREM2,STAB2,CNGA3,PDXK,OVGP1,SFRP1,AK9,GFPT2,DCLK1,STK32B,PCOLCE2,DNAH9,ABCA1,DNAH7,ENSBGRG00000015298,ENPP1,DNAH5,NID1,P2RX1,HK2,F2,AK7,CRISPLD2,DNAH11,PASK,RUNX2	GO:MF	calcium ion binding	GO:0005509	0.0132821	535	635	29	ENSBGRG00000014318,HMCN1,PCDH8,ENSBGRG00000003075,DLK1,CELSR2,ITGB1BP2,PVALB,ENSBGRG00000009709,RET,CAPN8,SLC25A25,ADAM8,SVEP1,PCDHB7,EHD3,SCUBE2,FBLN5,PCDHB4,LTBP2,PRF1,MMRN1,S100B,AOC1,ENSBGRG00000011820,MMP12,ENSBGRG00000024984,ENSBGRG00000023551,ANXA9	GO:MF	lipoprotein particle binding	GO:0071813	0.00532073	20	456	5	PLTP,TREM2,STAB1,APOA1,MAPT
GO:MF	cargo receptor activity	GO:0038024	0.0117667	62	404	7	SCARA5,ENSBGRG00000018032,STAB2,ABCA1,CD163,ENPP1,PRSS12	GO:MF	G protein-coupled receptor binding	GO:0001664	0.0202515	148	635	13	ADCYAP1,PRKN,PTGER1,WNT4,ENSBGRG00000025617,ENSBGRG00000023865,CXCL11,NTS,SFRP1,ENSBGRG00000014009,CCRL2,CXCL9,AGTR1	GO:MF	heparin binding	GO:0008201	0.00537881	67	456	8	FGFRL1,REG4,FGFR4,SELP,HBEGF,F2,PTPRC,CXCL11
GO:MF	scavenger receptor activity	GO:0005044	0.0185709	46	404	6	SCARA5,ENSBGRG00000018032,STAB2,CD163,ENPP1,PRSS12	GO:MF	proteoglycan binding	GO:0043394	0.0420624	21	635	5	HPSE,GPNMB,HPSE2,PTPRC,COL2A1	GO:MF	small molecule binding	GO:0036094	0.00682013	1818	456	55	ENSBGRG00000023632,ENSBGRG00000020700,ENSBGRG00000021181,DNAH9,P2RX1,ENSBGRG00000003150,DNAH11,IKBKE,ATP9A,NT5E,AK9,HK2,FGFR4,MYH14,AK7,DNAH7,PDXK,RUVBL1,MYH6,MTHFD1L,MAPK15,ATP2B2,ATP2A2,SELP,CNGA3,ENSBGRG00000026142,KIF21B,DCTPP1,SMC2,ENSBGRG00000019589,DNAH1,RET,ENSBGRG00000024423,RASD2,APOD,AOX1,EHD3,ENSBGRG00000008193,ENSBGRG00000014632,ID3,RASL11B,CAMK1G,LCN2,ADAP2,RERGL,AK5,RASL11A,CASTOR1…
GO:MF	ATP-dependent microtubule motor activity, minus-end-directed	GO:0008569	0.0235919	16	404	4	DNAH9,DNAH7,DNAH5,DNAH11	GO:BP	biological_process	GO:0008150	2.84929e-14	13276	635	418	VNN1,NR4A3,SFRP4,SPRY1,MGAT5B,ENSBGRG00000006887,ENSBGRG00000020700,ENSBGRG00000019312,TMEM100,HOXD11,KCNG1,CSMD3,MX1,ENSBGRG00000020465,ENSBGRG00000002058,HSPA6,BRINP2,RORC,OXT,HBEGF,EFR3B,ACSBG1,MMP16,PLAC8,CH25H,ENSBGRG00000025743,EGR2,TNFAIP6,RGS1,AMIGO2,INPP5J,HOXD10,IFI6,CPT1B,COL4A6,CAMK2B,ENSBGRG00000018032,CPXM2,MAST2,ATF3,ROR2,ENSBGRG00000024807,ENSBGRG00000024583,HMCN1,PCDH8,ENSBGRG000…	GO:MF	cation binding	GO:0043169	0.00824574	1741	456	53	ADAMTS9,ENSBGRG00000007107,ENSBGRG00000020700,CAPS,LOXL2,MT2A,ATP9A,NT5E,TES,CYP1B1,LVRN,ENSBGRG00000007065,DNAH7,ENSBGRG00000014049,PDXK,DTX4,ENSBGRG00000021642,LRP4,ZMAT4,ATP2A2,SELP,CPXM2,LOXL4,ACTN2,DCTPP1,DPF1,RET,ENSBGRG00000022662,F2,ENSBGRG00000011068,AOX1,TF,MMRN1,ENSBGRG00000002049,IHH,PLTP,EHD3,ENSBGRG00000013235,MMP9,ENSBGRG00000014632,ENSBGRG00000014587,MMP12,SVEP1,MSMO1,ENSBGRG00000…
GO:MF	extracellular matrix structural constituent	GO:0005201	0.0373032	33	404	5	COL11A2,COL4A6,ENSBGRG00000008198,COL5A2,COL1A2	GO:BP	system development	GO:0048731	2.11122e-12	2810	635	134	VNN1,SFRP4,SPRY1,ENSBGRG00000020700,TMEM100,CSMD3,ENSBGRG00000002058,BRINP2,MMP16,EGR2,AMIGO2,INPP5J,HOXD10,CAMK2B,ATF3,FGF7,NR4A2,ADCYAP1,ALDH1A2,SPRY2,ASIC2,KCP,NTNG2,FHOD3,WFIKKN2,PLP1,HPSE,PLXDC1,TIPARP,KLF4,CELSR2,ENSBGRG00000008198,USP19,PTGS2,COL13A1,NR4A1,LGI2,TCAP,HTRA2,MAFF,MDFI,PHGDH,NAV1,CD109,ENSBGRG00000001761,CLDN5,WNK4,HOXB6,RET,HOXB5,ACTG1,VASH2,ENSBGRG00000019169,BMP15,ISG15,PRK…	GO:MF	metal ion binding	GO:0046872	0.0105705	1668	456	51	ADAMTS9,ENSBGRG00000007107,ENSBGRG00000020700,CAPS,LOXL2,MT2A,ATP9A,NT5E,TES,CYP1B1,LVRN,ENSBGRG00000007065,DNAH7,ENSBGRG00000014049,PDXK,DTX4,ENSBGRG00000021642,LRP4,ZMAT4,ATP2A2,SELP,CPXM2,LOXL4,ACTN2,DCTPP1,DPF1,RET,ENSBGRG00000022662,F2,ENSBGRG00000011068,AOX1,TF,MMRN1,ENSBGRG00000002049,IHH,EHD3,ENSBGRG00000013235,MMP9,ENSBGRG00000014632,ENSBGRG00000014587,MMP12,SVEP1,MSMO1,ENSBGRG0000002200…
GO:MF	carbohydrate binding	GO:0030246	0.0493277	103	404	8	ENSBGRG00000018032,GAL9,CLEC4A,P4HA3,PTX3,ENPP1,HK2,IGF2R	GO:BP	multicellular organismal process	GO:0032501	2.29691e-12	4166	635	176	VNN1,SFRP4,SPRY1,ENSBGRG00000020700,TMEM100,CSMD3,ENSBGRG00000002058,BRINP2,OXT,HBEGF,MMP16,PLAC8,EGR2,AMIGO2,INPP5J,HOXD10,CPT1B,CAMK2B,MAST2,ATF3,PCDH8,FGF7,NOCT,OAS1,GADD45A,NR4A2,ADCYAP1,ALDH1A2,SPRY2,ASIC2,KCP,NTNG2,FHOD3,WFIKKN2,KPNA7,PLP1,HPSE,BNC1,PLXDC1,TIPARP,KLF4,CELSR2,SLC52A3,GGN,ENSBGRG00000008198,USP19,PTGS2,COL13A1,NR4A1,LGI2,TCAP,HTRA2,MAFF,MDFI,PHGDH,GRIP2,NAV1,CD109,ENSBGRG0000…	GO:MF	sulfur compound binding	GO:1901681	0.0361898	111	456	9	FGFRL1,REG4,FGFR4,SELP,HBEGF,PTGES,F2,PTPRC,CXCL11
GO:BP	multicellular organismal process	GO:0032501	4.58632e-12	4166	404	125	TF,EVPL,OAS1,PLAC8,SRGN,INPP5J,CAPN8,CTSH,NR4A1,COL13A1,LGI2,GPNMB,VNN1,PAX8,PLP1,COL11A2,NDRG4,C3,WDR72,RASAL1,VSIG4,SLC52A3,SPRY1,CELSR2,CDK5RAP2,BNC1,TDRKH,SLC6A4,MMP16,FKBP6,BRINP2,OAS2,SHOX2,FAT2,NGFR,RARB,HEY2,NR4A2,ENSBGRG00000008198,KPNA7,ADGRB3,EGR2,MLH1,CTNND2,CC2D2A,CREB3L4,CD74,CCDC141,SYNE2,ATF3,PTGS2,KLF4,LPL,SCIN,ADAMTS1,GRIP2,ENSBGRG00000014323,PCSK1N,RYR2,ID3,PCID2,RSPO2,EPHA3,CH…	GO:BP	multicellular organism development	GO:0007275	4.96199e-12	3028	635	140	VNN1,SFRP4,SPRY1,ENSBGRG00000020700,TMEM100,CSMD3,ENSBGRG00000002058,BRINP2,MMP16,EGR2,AMIGO2,INPP5J,HOXD10,CAMK2B,ATF3,PCDH8,FGF7,NOCT,NR4A2,ADCYAP1,ALDH1A2,SPRY2,ASIC2,KCP,NTNG2,FHOD3,WFIKKN2,KPNA7,PLP1,HPSE,PLXDC1,TIPARP,KLF4,CELSR2,ENSBGRG00000008198,USP19,PTGS2,COL13A1,NR4A1,LGI2,TCAP,HTRA2,MAFF,MDFI,PHGDH,NAV1,CD109,ENSBGRG00000001761,CLDN5,WNK4,HOXB6,RET,HOXB5,ACTG1,VASH2,ENSBGRG0000001916…	GO:MF	ATP-dependent microtubule motor activity, minus-end-directed	GO:0008569	0.0390497	16	456	4	DNAH9,DNAH11,DNAH7,DNAH1
GO:BP	biological_process	GO:0008150	1.84901e-11	13276	404	275	HSPA6,ENSBGRG00000000944,DLK1,IFI6,TF,EVPL,OAS1,ENSBGRG00000006887,PLAC8,ENSBGRG00000012118,RERGL,HAS3,MGAT5B,RGS1,SRGN,INPP5J,ENSBGRG00000019329,CAPN8,CTSH,NR4A1,ENSBGRG00000001362,RORC,ENSBGRG00000008491,ISYNA1,COL13A1,LGI2,ENSBGRG00000024583,EFR3B,GPNMB,VNN1,ABCA9,SCARA5,HEPACAM,ANPEP,ENSBGRG00000018032,MX1,ENSBGRG00000004758,ENSBGRG00000002223,PAX8,PLP1,COL11A2,NDRG4,ENSBGRG00000026583,ENSBGR…	GO:BP	regulation of multicellular organismal process	GO:0051239	1.63673e-11	1641	635	92	VNN1,SFRP4,SPRY1,TMEM100,ENSBGRG00000002058,OXT,HBEGF,PLAC8,EGR2,AMIGO2,MAST2,FGF7,NOCT,OAS1,GADD45A,NR4A2,ADCYAP1,SPRY2,ASIC2,HPSE,KLF4,ENSBGRG00000008198,USP19,PTGS2,HTRA2,MAFF,CD109,ENSBGRG00000001761,CLDN5,GPNMB,WNK4,RET,VASH2,ENSBGRG00000019169,ISG15,NSUN5,EGR3,GPLD1,CYBA,ADAM8,HOXA5,SLC6A4,WNT4,DUSP6,FGG,APOD,ECM1,TIMP1,ZBTB16,PTHLH,IRF4,TNFRSF11B,OSR2,ENSBGRG00000006631,REN,NR2F2,XDH,ARX,S…	GO:MF	nucleoside-triphosphatase activity	GO:0017111	0.0442472	357	456	17	ENSBGRG00000021181,DNAH9,DNAH11,MYH14,DNAH7,MYH6,DNAI2,ENSBGRG00000026142,KIF21B,DNAH1,ENSBGRG00000024423,RASD2,RASL11B,RERGL,RASL11A,RRAS2,ENSBGRG00000026149
GO:BP	developmental process	GO:0032502	6.23645e-11	3659	404	112	TF,EVPL,PLAC8,SRGN,INPP5J,CTSH,NR4A1,COL13A1,LGI2,VNN1,PAX8,PLP1,COL11A2,NDRG4,ENSBGRG00000026583,ZNF277,C3,WDR72,RASAL1,SPRY1,CELSR2,ARL4A,CDK5RAP2,BNC1,TDRKH,SLC6A4,MMP16,FKBP6,BRINP2,SHOX2,NGFR,RARB,HEY2,NR4A2,ENSBGRG00000008198,KPNA7,ADGRB3,EGR2,MLH1,CTNND2,CC2D2A,CREB3L4,CD74,CCDC141,SYNE2,ATF3,PTGS2,KLF4,LPL,SCIN,ADAMTS1,ENSBGRG00000014323,RYR2,ID3,DEUP1,PCID2,PINK1,RSPO2,EPHA3,CHAD,AGRN,TR…	GO:BP	anatomical structure development	GO:0048856	7.13792e-11	3389	635	148	VNN1,SFRP4,SPRY1,ENSBGRG00000020700,TMEM100,CSMD3,ENSBGRG00000002058,BRINP2,HBEGF,MMP16,EGR2,AMIGO2,INPP5J,HOXD10,CAMK2B,ATF3,PCDH8,FGF7,NOCT,NR4A2,ADCYAP1,ALDH1A2,SPRY2,ASIC2,KCP,NTNG2,FHOD3,WFIKKN2,KPNA7,PLP1,DEUP1,HPSE,BNC1,PLXDC1,TIPARP,KLF4,CELSR2,ENSBGRG00000008198,USP19,PTGS2,COL13A1,NR4A1,LGI2,TCAP,HTRA2,MAFF,MDFI,PHGDH,NAV1,CD109,ENSBGRG00000001761,CLDN5,WNK4,HOXB6,RET,HOXB5,ACTG1,VASH2,…	GO:MF	high-density lipoprotein particle binding	GO:0008035	0.0498699	7	456	3	PLTP,TREM2,APOA1
GO:BP	anatomical structure development	GO:0048856	3.69645e-09	3389	404	102	TF,EVPL,SRGN,INPP5J,CTSH,NR4A1,COL13A1,LGI2,VNN1,PAX8,PLP1,COL11A2,NDRG4,C3,WDR72,RASAL1,SPRY1,CELSR2,CDK5RAP2,BNC1,SLC6A4,MMP16,BRINP2,SHOX2,NGFR,RARB,HEY2,NR4A2,ENSBGRG00000008198,KPNA7,ADGRB3,EGR2,MLH1,CTNND2,CC2D2A,CD74,CCDC141,SYNE2,ATF3,PTGS2,KLF4,SCIN,ADAMTS1,ENSBGRG00000014323,RYR2,ID3,DEUP1,PCID2,PINK1,RSPO2,EPHA3,CHAD,AGRN,TREM2,ENSBGRG00000000153,ECM1,REN,C1QB,NEFL,SFRP1,MYOC,CYP1B1,MI…	GO:BP	developmental process	GO:0032502	8.63756e-11	3659	635	156	VNN1,SFRP4,SPRY1,ENSBGRG00000020700,TMEM100,CSMD3,ENSBGRG00000002058,BRINP2,HBEGF,MMP16,PLAC8,EGR2,AMIGO2,INPP5J,HOXD10,CPT1B,CAMK2B,ATF3,PCDH8,FGF7,NOCT,NR4A2,ADCYAP1,ALDH1A2,SPRY2,ASIC2,KCP,NTNG2,FHOD3,WFIKKN2,KPNA7,PLP1,DEUP1,HPSE,BNC1,PLXDC1,ARL4A,TIPARP,KLF4,CELSR2,ENSBGRG00000008198,USP19,PTGS2,COL13A1,NR4A1,LGI2,TCAP,HTRA2,MAFF,MDFI,PHGDH,NAV1,CD109,ENSBGRG00000001761,SLC2A4,CLDN5,WNK4,HOX…	GO:BP	regulation of multicellular organismal process	GO:0051239	2.04387e-11	1641	456	74	CD109,LOXL2,P2RX1,ARRDC3,GRID2,DUSP6,HK2,PROM1,CYP1B1,ENSBGRG00000002058,PLAU,SFRP4,VASH2,MYH6,ITGAV,SLC8A3,AGO2,IL19,MYB,LRP4,ATP2A2,PPARGC1A,MFSD2A,NOCT,HBEGF,TMEM100,LIF,HOMER1,SOX4,PTGES,REN,WNT2,GATM,RET,F2,SPRY2,UBASH3B,TNFRSF8,SFRP2,FGG,APOD,TF,SRGN,PTHLH,SERPING1,LINGO2,IHH,TNFRSF11B,MMP9,TREM2,MMP12,CD84,TBX21,PTPRR,ENSBGRG00000006848,ECM1,HDAC9,ADGRB3,STAB1,PTPRC,NLRC3,BMP6,WNT2B,AGTR1,…
GO:BP	system development	GO:0048731	3.79309e-09	2810	404	90	TF,EVPL,SRGN,INPP5J,CTSH,NR4A1,COL13A1,LGI2,VNN1,PAX8,PLP1,COL11A2,NDRG4,C3,WDR72,RASAL1,SPRY1,CELSR2,CDK5RAP2,SLC6A4,MMP16,BRINP2,SHOX2,NGFR,RARB,HEY2,NR4A2,ENSBGRG00000008198,ADGRB3,EGR2,MLH1,CTNND2,CC2D2A,CD74,CCDC141,SYNE2,ATF3,PTGS2,KLF4,SCIN,ADAMTS1,RYR2,ID3,PCID2,RSPO2,EPHA3,CHAD,AGRN,TREM2,ECM1,REN,C1QB,NEFL,SFRP1,MYOC,CYP1B1,MITF,PTX3,GRIP1,CLMP,DCLK1,MYB,ENSBGRG00000005744,STC1,ITGAV,AN…	GO:BP	tissue development	GO:0009888	1.34578e-10	1184	635	73	SFRP4,SPRY1,ENSBGRG00000020700,TMEM100,HBEGF,EGR2,HOXD10,ATF3,PCDH8,FGF7,ALDH1A2,FHOD3,DEUP1,HPSE,TIPARP,KLF4,USP19,PTGS2,NR4A1,TCAP,MAFF,PHGDH,CD109,ENSBGRG00000001761,CLDN5,WNK4,RET,HOXB5,ACTG1,BMP15,ISG15,EVPL,CD44,SLC25A25,COL11A2,WNT5B,FZD2,UNC5C,UPK1A,HOXA5,WNT4,ECM1,ZBTB16,SVEP1,PTHLH,OSR2,NR2F2,XDH,ARX,SCUBE2,COL8A1,GATA5,EDNRA,STC1,BMP6,PTPRC,COL12A1,ADAMTSL4,ADARB1,PI16,OMD,MMP12,SFRP1,…	GO:BP	multicellular organismal process	GO:0032501	4.96543e-11	4166	456	134	CPT1B,PTX3,ENSBGRG00000020700,CHODL,CD109,LOXL2,P2RX1,PLXDC1,FGFRL1,ARRDC3,DNAH11,HOXD10,ENSBGRG00000019226,GRID2,DUSP6,HK2,PROM1,CYP1B1,ENSBGRG00000002058,ENSBGRG00000021382,MYH14,VWC2L,RSPH1,TPPP3,CFAP44,PLAU,VWA1,SFRP4,VASH2,MYH6,SHROOM3,ITGAV,MTHFD1L,SLC8A3,AGO2,IL19,ATP2B2,MYB,FHOD3,LRP4,ATP2A2,PPARGC1A,SELP,DNAI2,MFSD2A,ACKR3,NOCT,ACTN2,RDH10,HBEGF,TMEM100,DNAI1,LIF,SCLT1,HOMER1,SOX4,DNAH1,…
GO:BP	cellular developmental process	GO:0048869	2.27906e-08	2385	404	79	TF,EVPL,PLAC8,INPP5J,NR4A1,VNN1,PAX8,PLP1,COL11A2,ENSBGRG00000026583,ZNF277,C3,RASAL1,SPRY1,CELSR2,ARL4A,CDK5RAP2,BNC1,BRINP2,SHOX2,NGFR,RARB,HEY2,NR4A2,ENSBGRG00000008198,ADGRB3,EGR2,MLH1,CTNND2,CD74,SYNE2,ATF3,PTGS2,KLF4,LPL,SCIN,ENSBGRG00000014323,ID3,DEUP1,PCID2,RSPO2,EPHA3,TREM2,ENSBGRG00000000153,ECM1,REN,NEFL,SFRP1,MYOC,MITF,COL12A1,PTX3,GRIP1,DCLK1,MYB,STC1,ITGAV,ENSBGRG00000019226,ANKRD1…	GO:BP	cellular developmental process	GO:0048869	9.65604e-10	2385	635	113	VNN1,SFRP4,SPRY1,ENSBGRG00000020700,TMEM100,CSMD3,ENSBGRG00000002058,BRINP2,PLAC8,EGR2,INPP5J,HOXD10,CAMK2B,ATF3,NOCT,NR4A2,ADCYAP1,ALDH1A2,SPRY2,KCP,NTNG2,FHOD3,PLP1,DEUP1,BNC1,ARL4A,TIPARP,KLF4,CELSR2,ENSBGRG00000008198,PTGS2,NR4A1,TCAP,HTRA2,MAFF,MDFI,PHGDH,NAV1,CD109,ENSBGRG00000001761,SLC2A4,CLDN5,RET,HOXB5,ACTG1,VASH2,ENSBGRG00000019169,BMP15,ISG15,PRKN,EVPL,NSUN5,EGR3,CD44,COL11A2,ADAM8,WN…	GO:BP	anatomical structure development	GO:0048856	8.15915e-11	3389	456	116	PTX3,ENSBGRG00000020700,CHODL,CD109,LOXL2,PLXDC1,FGFRL1,ARRDC3,DNAH11,HOXD10,ENSBGRG00000019226,GRID2,DUSP6,HK2,EHF,PROM1,CYP1B1,ENSBGRG00000002058,MYH14,VWC2L,RSPH1,TPPP3,CFAP44,SFRP4,VASH2,MYH6,SHROOM3,ITGAV,MTHFD1L,SLC8A3,AGO2,ATP2B2,MYB,FHOD3,LRP4,ATP2A2,PPARGC1A,DNAI2,MFSD2A,ACKR3,NOCT,ACTN2,RDH10,HBEGF,TMEM100,DNAI1,LIF,SCLT1,HOMER1,SOX4,DNAH1,REN,TAGLN2,WNT2,GATM,CHRNA3,SPRY4,RET,RBFOX1,IT…
GO:BP	regulation of developmental process	GO:0050793	3.02829e-08	1518	404	59	PLAC8,SRGN,CTSH,VNN1,ENSBGRG00000026583,ZNF277,C3,RASAL1,SPRY1,CDK5RAP2,BNC1,SLC6A4,BRINP2,SHOX2,NGFR,RARB,HEY2,ENSBGRG00000008198,ADGRB3,EGR2,MLH1,CD74,PTGS2,KLF4,LPL,SCIN,ADAMTS1,ID3,PCID2,PINK1,RSPO2,CHAD,AGRN,TREM2,ECM1,NEFL,SFRP1,MYOC,CYP1B1,MITF,MYB,ITGAV,ENSBGRG00000019226,COL5A2,OSR2,THBS2,OMD,ENPP1,LIF,KREMEN1,HK2,F2,ZBTB16,SORL1,LOX,ARG2,B4GALT5,HIF1A,RUNX2	GO:BP	cell differentiation	GO:0030154	1.14466e-09	2330	635	111	VNN1,SFRP4,SPRY1,ENSBGRG00000020700,TMEM100,CSMD3,ENSBGRG00000002058,BRINP2,PLAC8,EGR2,INPP5J,HOXD10,CAMK2B,ATF3,NOCT,NR4A2,ADCYAP1,ALDH1A2,SPRY2,KCP,NTNG2,FHOD3,PLP1,DEUP1,BNC1,ARL4A,TIPARP,KLF4,CELSR2,ENSBGRG00000008198,PTGS2,NR4A1,TCAP,HTRA2,MAFF,MDFI,PHGDH,NAV1,CD109,ENSBGRG00000001761,SLC2A4,CLDN5,RET,HOXB5,ACTG1,VASH2,ENSBGRG00000019169,BMP15,ISG15,PRKN,EVPL,NSUN5,EGR3,COL11A2,ADAM8,WNT5B,C…	GO:BP	developmental process	GO:0032502	9.24361e-11	3659	456	122	CPT1B,PTX3,ENSBGRG00000020700,CHODL,CD109,LOXL2,PLXDC1,FGFRL1,ARRDC3,DNAH11,HOXD10,ENSBGRG00000019226,GRID2,DUSP6,HK2,EHF,PROM1,CYP1B1,ENSBGRG00000002058,MYH14,VWC2L,RSPH1,TPPP3,CFAP44,SFRP4,VASH2,MYH6,SHROOM3,ITGAV,MTHFD1L,SLC8A3,AGO2,ATP2B2,MYB,FHOD3,LRP4,ATP2A2,PPARGC1A,DNAI2,MFSD2A,ACKR3,NOCT,ACTN2,RDH10,HBEGF,TMEM100,DNAI1,LIF,SCLT1,HOMER1,SOX4,DNAH1,REN,TAGLN2,WNT2,GATM,TSGA10,CHRNA3,SPRY4,…
GO:BP	multicellular organism development	GO:0007275	3.76114e-08	3028	404	92	TF,EVPL,SRGN,INPP5J,CTSH,NR4A1,COL13A1,LGI2,VNN1,PAX8,PLP1,COL11A2,NDRG4,C3,WDR72,RASAL1,SPRY1,CELSR2,CDK5RAP2,SLC6A4,MMP16,BRINP2,SHOX2,NGFR,RARB,HEY2,NR4A2,ENSBGRG00000008198,KPNA7,ADGRB3,EGR2,MLH1,CTNND2,CC2D2A,CD74,CCDC141,SYNE2,ATF3,PTGS2,KLF4,SCIN,ADAMTS1,RYR2,ID3,PCID2,RSPO2,EPHA3,CHAD,AGRN,TREM2,ECM1,REN,C1QB,NEFL,SFRP1,MYOC,CYP1B1,MITF,COL12A1,PTX3,GRIP1,CLMP,DCLK1,MYB,ENSBGRG00000005744…	GO:BP	animal organ development	GO:0048513	1.34482e-09	2064	635	102	VNN1,SFRP4,SPRY1,ENSBGRG00000020700,TMEM100,ENSBGRG00000002058,MMP16,EGR2,HOXD10,ATF3,FGF7,NR4A2,ALDH1A2,KCP,FHOD3,HPSE,TIPARP,KLF4,CELSR2,ENSBGRG00000008198,USP19,PTGS2,COL13A1,NR4A1,TCAP,HTRA2,MAFF,MDFI,PHGDH,CD109,WNK4,HOXB6,RET,HOXB5,VASH2,ENSBGRG00000019169,BMP15,ISG15,EVPL,NSUN5,EGR3,CD44,VIT,SLC25A25,COL11A2,ADAM8,WNT5B,CDK5RAP2,FZD2,UNC5C,FREM1,HOXA5,SLC6A4,WNT4,DUSP6,ECM1,ZBTB16,PTHLH,IR…	GO:BP	biological_process	GO:0008150	1.30563e-10	13276	456	303	ENSBGRG00000023632,SPAG17,OVGP1,TNFAIP6,ADAMTS9,CPT1B,PTX3,ENSBGRG00000020700,ENSBGRG00000021181,DNAH9,CHODL,NSG1,CD109,LOXL2,ST8SIA2,ZMYND10,P2RX1,ENSBGRG00000017142,PLXDC1,FGFRL1,ENSBGRG00000003150,SLC1A5,ENSBGRG00000019265,ARRDC3,DNAH11,ENSBGRG00000019312,HOXD10,RNF122,IKBKE,ENSBGRG00000019226,ATP9A,KCNG1,GRID2,DUSP6,GFPT2,NT5E,ENSBGRG00000010591,AK9,ADAMTS4,HK2,EHF,TES,ENSBGRG00000015559,PROM…
GO:BP	cell differentiation	GO:0030154	4.89913e-08	2330	404	77	TF,EVPL,PLAC8,INPP5J,NR4A1,VNN1,PAX8,PLP1,COL11A2,ENSBGRG00000026583,C3,RASAL1,SPRY1,CELSR2,ARL4A,CDK5RAP2,BNC1,BRINP2,SHOX2,NGFR,RARB,HEY2,NR4A2,ENSBGRG00000008198,ADGRB3,EGR2,MLH1,CTNND2,CD74,SYNE2,ATF3,PTGS2,KLF4,LPL,SCIN,ENSBGRG00000014323,ID3,DEUP1,PCID2,RSPO2,EPHA3,TREM2,ENSBGRG00000000153,ECM1,REN,NEFL,SFRP1,MYOC,MITF,COL12A1,PTX3,GRIP1,DCLK1,MYB,STC1,ITGAV,ENSBGRG00000019226,ANKRD1,COL5A2…	GO:BP	regulation of developmental process	GO:0050793	3.98406e-09	1518	635	82	VNN1,SFRP4,SPRY1,ENSBGRG00000020700,TMEM100,CSMD3,ENSBGRG00000002058,BRINP2,PLAC8,EGR2,AMIGO2,FGF7,NOCT,SPRY2,ASIC2,NTNG2,HPSE,BNC1,KLF4,ENSBGRG00000008198,USP19,PTGS2,HTRA2,MAFF,CD109,ENSBGRG00000001761,CLDN5,RET,VASH2,ENSBGRG00000019169,ISG15,PRKN,NSUN5,EGR3,CD44,ADAM8,CDK5RAP2,FZD2,HOXA5,SLC6A4,WNT4,DUSP6,ECM1,GDPD2,ZBTB16,PTHLH,TNN,TNFRSF11B,OSR2,ENSBGRG00000006631,XDH,ARX,SCUBE2,GATA5,CD27,T…	GO:BP	tissue development	GO:0009888	2.27641e-10	1184	456	59	ENSBGRG00000020700,CD109,LOXL2,ARRDC3,HOXD10,EHF,PROM1,CYP1B1,MYH14,TPPP3,SFRP4,MYH6,SHROOM3,ITGAV,MTHFD1L,FHOD3,LRP4,PPARGC1A,MFSD2A,ACTN2,RDH10,HBEGF,TMEM100,LIF,HOMER1,SOX4,TAGLN2,WNT2,RET,RBFOX1,ITGA2,ENSBGRG00000024423,FAM83D,SFRP2,SRGN,PTHLH,IHH,EVPL,MMP9,EDNRA,ID3,MMP12,SVEP1,ALDOC,RANBP3L,ECM1,PTPRC,BMP6,CA9,WNT2B,COL8A1,BGN,PAX8,TXNIP,ZFP36,ADAMTSL2,WNT11,C3,FOXC2
GO:BP	regulation of multicellular organismal process	GO:0051239	8.09968e-08	1641	404	61	TF,OAS1,PLAC8,SRGN,CTSH,GPNMB,VNN1,C3,VSIG4,SPRY1,SLC6A4,OAS2,SHOX2,NGFR,RARB,HEY2,NR4A2,ENSBGRG00000008198,ADGRB3,EGR2,MLH1,CD74,PTGS2,KLF4,LPL,SCIN,ADAMTS1,RYR2,PCID2,RSPO2,CLEC4A,TREM2,ENSBGRG00000000153,ECM1,REN,NEFL,SFRP1,CYP1B1,MITF,MYB,STC1,ITGAV,HOMER1,OSR2,THBS2,OMD,GPR18,LIF,KREMEN1,P2RX1,HK2,F2,ZBTB16,SORL1,LOX,ARG2,B4GALT5,PTGES,PASK,HIF1A,RUNX2	GO:BP	response to stimulus	GO:0050896	4.69392e-09	5774	635	211	VNN1,NR4A3,SFRP4,SPRY1,ENSBGRG00000020700,TMEM100,MX1,ENSBGRG00000020465,HSPA6,BRINP2,RORC,HBEGF,ACSBG1,PLAC8,CH25H,EGR2,TNFAIP6,RGS1,IFI6,CPT1B,COL4A6,ENSBGRG00000018032,ATF3,ROR2,HMCN1,FGF7,NOCT,OAS1,DLK1,GADD45A,NR4A2,ADCYAP1,ALDH1A2,COL4A5,TNFSF18,SPRY2,ASIC2,KCP,SCARA5,WFIKKN2,PLP1,ENSBGRG00000019265,SLC25A33,HPSE,TIPARP,ENSBGRG00000001318,KLF4,CELSR2,RASGRF2,SLC52A3,RGS11,GGN,ENSBGRG0000000…	GO:BP	multicellular organism development	GO:0007275	2.11359e-09	3028	456	104	PTX3,ENSBGRG00000020700,CHODL,CD109,LOXL2,PLXDC1,FGFRL1,ARRDC3,DNAH11,HOXD10,GRID2,DUSP6,HK2,PROM1,CYP1B1,ENSBGRG00000002058,MYH14,VWC2L,TPPP3,SFRP4,VASH2,MYH6,SHROOM3,ITGAV,MTHFD1L,SLC8A3,AGO2,ATP2B2,MYB,FHOD3,LRP4,PPARGC1A,DNAI2,MFSD2A,ACKR3,NOCT,ACTN2,RDH10,TMEM100,DNAI1,LIF,SCLT1,HOMER1,SOX4,REN,WNT2,GATM,CHRNA3,SPRY4,RET,RBFOX1,ITGA2,F2,SPRY2,ENSBGRG00000024423,FAM83D,UBASH3B,SFRP2,TF,SRGN,D…
GO:BP	response to stimulus	GO:0050896	1.94466e-07	5774	404	142	HSPA6,DLK1,IFI6,TF,OAS1,PLAC8,ENSBGRG00000012118,RERGL,RGS1,SRGN,CTSH,NR4A1,RORC,GPNMB,VNN1,SCARA5,ENSBGRG00000018032,MX1,PAX8,PLP1,NDRG4,ZNF277,C3,RASAL1,HMCN1,VSIG4,SLC52A3,NAPRT,SPRY1,CELSR2,CDK5RAP2,SLC25A33,ENSBGRG00000020465,SLC6A4,BRINP2,ACSBG1,COL4A6,ENSBGRG00000025117,OAS2,SHOX2,NGFR,RARB,HEY2,NR4A2,IFI44L,ZWILCH,ENSBGRG00000008198,ADGRB3,EGR2,MLH1,CTNND2,CC2D2A,CA3,CREB3L4,CXCR4,ENSBGRG…	GO:BP	regulation of multicellular organismal development	GO:2000026	1.48302e-08	808	635	54	VNN1,SFRP4,SPRY1,TMEM100,ENSBGRG00000002058,EGR2,AMIGO2,NOCT,SPRY2,ASIC2,HPSE,KLF4,MAFF,CD109,ENSBGRG00000001761,CLDN5,VASH2,ENSBGRG00000019169,ISG15,NSUN5,EGR3,ADAM8,HOXA5,WNT4,DUSP6,ECM1,ZBTB16,PTHLH,OSR2,ENSBGRG00000006631,XDH,CD27,TBX21,BMP6,PTPRC,MITF,PI16,CD4,OMD,LPAR3,NEFL,FAM210B,SFRP1,SRPX2,PTN,LOX,PDE3B,ENSBGRG00000006848,PTPRD,FST,MMP9,NLGN1,INHBA,FLRT3	GO:BP	system development	GO:0048731	1.14467e-08	2810	456	97	PTX3,ENSBGRG00000020700,CHODL,CD109,LOXL2,PLXDC1,FGFRL1,ARRDC3,DNAH11,HOXD10,GRID2,DUSP6,HK2,PROM1,CYP1B1,ENSBGRG00000002058,MYH14,VWC2L,TPPP3,SFRP4,VASH2,MYH6,SHROOM3,ITGAV,MTHFD1L,SLC8A3,AGO2,ATP2B2,MYB,FHOD3,LRP4,PPARGC1A,MFSD2A,ACKR3,ACTN2,RDH10,TMEM100,DNAI1,LIF,SCLT1,HOMER1,SOX4,REN,WNT2,CHRNA3,RET,RBFOX1,F2,SPRY2,ENSBGRG00000024423,FAM83D,UBASH3B,SFRP2,TF,SRGN,PTHLH,FGL1,LINGO2,IHH,EVPL,TN…
GO:BP	animal organ development	GO:0048513	3.89944e-07	2064	404	69	TF,EVPL,SRGN,CTSH,NR4A1,COL13A1,VNN1,PAX8,COL11A2,NDRG4,WDR72,SPRY1,CELSR2,CDK5RAP2,SLC6A4,MMP16,SHOX2,NGFR,RARB,HEY2,NR4A2,ENSBGRG00000008198,EGR2,CC2D2A,CD74,CCDC141,SYNE2,ATF3,PTGS2,KLF4,SCIN,ADAMTS1,RYR2,ID3,PCID2,RSPO2,CHAD,TREM2,ECM1,REN,C1QB,SFRP1,MYOC,CYP1B1,MITF,PTX3,DCLK1,MYB,ENSBGRG00000005744,STC1,ANKRD1,COL5A2,HOMER1,OSR2,RDH10,OMD,DNAH5,GPR18,NID1,LIF,ZBTB16,SORL1,LOX,ARG2,DNAH11,MS…	GO:BP	anatomical structure morphogenesis	GO:0009653	2.62186e-08	1662	635	85	SFRP4,SPRY1,TMEM100,ENSBGRG00000002058,HBEGF,MMP16,EGR2,HOXD10,PCDH8,FGF7,NR4A2,ALDH1A2,SPRY2,NTNG2,FHOD3,HPSE,PLXDC1,TIPARP,KLF4,ENSBGRG00000008198,COL13A1,NR4A1,TCAP,MDFI,CD109,ENSBGRG00000001761,CLDN5,WNK4,HOXB6,RET,HOXB5,ACTG1,VASH2,PRKN,EGR3,GPLD1,CD44,COL11A2,ADAM8,FZD2,UNC5C,FREM1,HOXA5,SLC6A4,WNT4,ECM1,ZBTB16,SVEP1,TNN,TNFRSF11B,OSR2,NR2F2,XDH,ARX,SCUBE2,DCLK1,COL8A1,GATA5,EDNRA,STC1,ANTX…	GO:BP	cellular developmental process	GO:0048869	6.43108e-08	2385	456	85	PTX3,ENSBGRG00000020700,CHODL,CD109,LOXL2,HOXD10,ENSBGRG00000019226,GRID2,EHF,PROM1,ENSBGRG00000002058,MYH14,VWC2L,RSPH1,CFAP44,SFRP4,VASH2,MYH6,SHROOM3,ITGAV,SLC8A3,ATP2B2,MYB,FHOD3,LRP4,ATP2A2,MFSD2A,ACKR3,NOCT,ACTN2,RDH10,TMEM100,LIF,SCLT1,HOMER1,SOX4,DNAH1,REN,TAGLN2,WNT2,SPRY4,RET,RBFOX1,ITGA2,F2,SPRY2,ENSBGRG00000024423,FAM83D,UBASH3B,SFRP2,TF,GDPD2,PTHLH,IHH,EVPL,CXCL9,MMP9,EDNRA,TREM2,ID3…
GO:BP	positive regulation of developmental process	GO:0051094	2.54663e-06	800	404	37	CTSH,VNN1,ENSBGRG00000026583,C3,RASAL1,SPRY1,BNC1,BRINP2,SHOX2,NGFR,HEY2,ENSBGRG00000008198,EGR2,MLH1,CD74,PTGS2,KLF4,LPL,SCIN,PCID2,TREM2,ECM1,NEFL,SFRP1,MYOC,CYP1B1,MYB,ENSBGRG00000019226,OSR2,LIF,HK2,ZBTB16,SORL1,ARG2,B4GALT5,HIF1A,RUNX2	GO:BP	immune system process	GO:0002376	3.68719e-08	1500	635	79	VNN1,MX1,ENSBGRG00000020465,ENSBGRG00000002058,PLAC8,CH25H,IFI6,ENSBGRG00000018032,OAS1,TNFSF18,KCP,ENSBGRG00000019265,TIPARP,KLF4,ENSBGRG00000008198,TCIM,CD109,GPNMB,HOXB6,RET,ACTG1,ENSBGRG00000019169,ISG15,EGR3,GPLD1,CD44,CYBA,ADAM8,ENSBGRG00000012118,ENSBGRG00000025149,HOXA5,WNT4,APOD,ECM1,ENSBGRG00000025617,ZBTB16,CXCR3,IRF4,ENSBGRG00000023865,ENSBGRG00000006631,C1QB,CXCL11,MZB1,CD27,PRF1,CD9…	GO:BP	anatomical structure morphogenesis	GO:0009653	6.72624e-08	1662	456	67	CD109,LOXL2,PLXDC1,FGFRL1,DNAH11,HOXD10,ENSBGRG00000019226,GRID2,HK2,PROM1,CYP1B1,ENSBGRG00000002058,MYH14,SFRP4,VASH2,MYH6,SHROOM3,ITGAV,MTHFD1L,AGO2,FHOD3,LRP4,MFSD2A,ACKR3,ACTN2,RDH10,HBEGF,TMEM100,LIF,SOX4,WNT2,SPRY4,RET,ITGA2,F2,SPRY2,ENSBGRG00000024423,SFRP2,FGL1,IHH,TNFRSF11B,CXCL9,MMP9,EDNRA,TREM2,ID3,MMP12,SVEP1,LHX9,LDB3,ECM1,HDAC9,ADGRB3,RASAL1,STAB1,BMP6,CA9,WNT2B,COL8A1,AGTR1,PAX8,WN…
GO:BP	positive regulation of biological process	GO:0048518	3.07979e-06	3757	404	101	TF,OAS1,PLAC8,ENSBGRG00000012118,HAS3,CTSH,NR4A1,GPNMB,VNN1,PAX8,PLP1,NDRG4,ENSBGRG00000026583,C3,DBP,RASAL1,VSIG4,SPRY1,CDK5RAP2,SLC25A33,BNC1,ENSBGRG00000020465,SLC6A4,FKBP6,BRINP2,OAS2,SHOX2,NGFR,RARB,HEY2,NR4A2,ENSBGRG00000008198,KPNA7,EGR2,MLH1,FHL5,CREB3L4,CXCR4,CD74,SYNE2,ATF3,PTGS2,KLF4,ROR2,LPL,SCIN,ADAMTS1,NR4A3,RYR2,HDAC10,ID3,PCID2,PINK1,RSPO2,EPHA3,TREM2,SLX4,PLEKHN1,KCNMA1,ECM1,MZB1…	GO:BP	cellular process	GO:0009987	4.02803e-08	12149	635	369	VNN1,NR4A3,SFRP4,SPRY1,MGAT5B,ENSBGRG00000006887,ENSBGRG00000020700,ENSBGRG00000019312,TMEM100,HOXD11,KCNG1,CSMD3,MX1,ENSBGRG00000002058,HSPA6,BRINP2,RORC,HBEGF,EFR3B,ACSBG1,MMP16,PLAC8,CH25H,ENSBGRG00000025743,EGR2,TNFAIP6,RGS1,AMIGO2,INPP5J,HOXD10,IFI6,CPT1B,COL4A6,CAMK2B,MAST2,ATF3,ROR2,ENSBGRG00000024807,ENSBGRG00000024583,PCDH8,ENSBGRG00000017142,FGF7,NOCT,ENSBGRG00000013984,OAS1,ENSBGRG0000…	GO:BP	cell differentiation	GO:0030154	1.18193e-07	2330	456	83	PTX3,ENSBGRG00000020700,CHODL,CD109,LOXL2,HOXD10,ENSBGRG00000019226,GRID2,EHF,PROM1,ENSBGRG00000002058,VWC2L,RSPH1,CFAP44,SFRP4,VASH2,MYH6,SHROOM3,ITGAV,SLC8A3,ATP2B2,MYB,FHOD3,LRP4,ATP2A2,MFSD2A,ACKR3,NOCT,ACTN2,RDH10,TMEM100,LIF,SCLT1,HOMER1,SOX4,DNAH1,REN,TAGLN2,WNT2,SPRY4,RET,RBFOX1,ITGA2,F2,SPRY2,ENSBGRG00000024423,FAM83D,UBASH3B,SFRP2,TF,GDPD2,PTHLH,IHH,EVPL,CXCL9,MMP9,EDNRA,TREM2,ID3,TBX21…
GO:BP	cellular process	GO:0009987	3.73576e-06	12149	404	241	HSPA6,ENSBGRG00000000944,DLK1,IFI6,TF,EVPL,OAS1,ENSBGRG00000006887,PLAC8,ENSBGRG00000012118,RERGL,HAS3,MGAT5B,RGS1,SRGN,INPP5J,ENSBGRG00000019329,CTSH,NR4A1,ENSBGRG00000001362,RORC,ENSBGRG00000008491,ISYNA1,LGI2,ENSBGRG00000024583,EFR3B,GPNMB,VNN1,ABCA9,SCARA5,HEPACAM,MX1,ENSBGRG00000004758,ENSBGRG00000002223,PAX8,PLP1,COL11A2,NDRG4,ENSBGRG00000026583,ENSBGRG00000014381,ZNF277,C3,DBP,ENSBGRG00000…	GO:BP	response to external stimulus	GO:0009605	5.55298e-08	1399	635	75	VNN1,ENSBGRG00000020700,MX1,HBEGF,PLAC8,CH25H,EGR2,TNFAIP6,RGS1,IFI6,ATF3,HMCN1,FGF7,NOCT,OAS1,GADD45A,NR4A2,ASIC2,HPSE,KLF4,ENSBGRG00000008198,PTGS2,NR4A1,TCAP,CD109,ARHGEF16,IVNS1ABP,ACTG1,CA3,ENSBGRG00000019169,ISG15,PRKN,EGR3,SLC25A25,CYBA,ADAM8,ENSBGRG00000012118,UNC5C,ENSBGRG00000025149,PTGER1,MVK,WNT4,FGG,ENSBGRG00000025617,FKBP5,CXCR3,IRF4,ELAPOR1,ARX,CXCL11,DCLK1,SLC22A3,PRF1,CD96,WAS,TB…	GO:BP	regulation of multicellular organismal development	GO:2000026	2.78728e-07	808	456	42	CD109,LOXL2,GRID2,DUSP6,HK2,PROM1,CYP1B1,ENSBGRG00000002058,SFRP4,VASH2,MYH6,AGO2,MYB,LRP4,NOCT,TMEM100,LIF,SOX4,WNT2,F2,SPRY2,UBASH3B,SFRP2,SRGN,PTHLH,LINGO2,IHH,MMP9,TREM2,TBX21,ENSBGRG00000006848,ECM1,ADGRB3,STAB1,PTPRC,BMP6,WNT2B,ENSBGRG00000006631,ZFP36,C3,MAPT,FOXC2
GO:BP	regulation of cell population proliferation	GO:0042127	5.77198e-06	979	404	41	PLAC8,CTSH,NR4A1,GPNMB,NDRG4,VSIG4,SPRY1,SLC25A33,SHOX2,NGFR,RARB,HEY2,ENSBGRG00000008198,CD74,PTGS2,KLF4,ROR2,SCIN,ADAMTS1,NR4A3,PARP10,TREM2,ECM1,RARRES1,MZB1,SFRP1,CYP1B1,MITF,ITGAV,ENSBGRG00000019226,OSR2,ENPP3,PTPRJ,LIF,F2,ZBTB16,PTPRN,ARG2,PTGES,HIF1A,RUNX2	GO:BP	cell surface receptor signaling pathway	GO:0007166	7.74496e-08	1552	635	80	NR4A3,SFRP4,SPRY1,TMEM100,MX1,HBEGF,IFI6,COL4A6,ATF3,ROR2,FGF7,OAS1,DLK1,GADD45A,COL4A5,TNFSF18,SPRY2,KCP,WFIKKN2,TIPARP,KLF4,CELSR2,HTRA2,ENSBGRG00000016657,TCIM,GRIP2,CD109,CLDN5,RET,ENSBGRG00000016246,ISG15,PRKN,GPLD1,WNT5B,FZD2,TSPAN15,UNC5C,TEDC1,WNT4,FGG,APOD,ECM1,TIMP1,SVEP1,TNN,CXCR3,GRM8,XDH,SCUBE2,CXCL11,IL20RA,GATA5,MZB1,CD27,BMP6,PTPRC,MITF,PTPRR,CD3G,PDGFD,NPR1,CD4,MMP12,APOA1,SFRP1,…	GO:BP	anatomical structure formation involved in morphogenesis	GO:0048646	4.52522e-07	723	456	39	CD109,LOXL2,PLXDC1,GRID2,HK2,CYP1B1,VASH2,MYH6,SHROOM3,ITGAV,MTHFD1L,AGO2,FHOD3,ACKR3,ACTN2,RDH10,TMEM100,SOX4,WNT2,RET,ITGA2,SPRY2,SFRP2,IHH,CXCL9,MMP9,EDNRA,TREM2,LDB3,ECM1,HDAC9,ADGRB3,STAB1,WNT2B,COL8A1,AGTR1,WNT11,C3,FOXC2
GO:BP	response to external stimulus	GO:0009605	7.13218e-06	1399	404	51	IFI6,TF,OAS1,PLAC8,ENSBGRG00000012118,RGS1,NR4A1,VNN1,MX1,C3,HMCN1,VSIG4,ENSBGRG00000025117,OAS2,NGFR,NR4A2,IFI44L,ENSBGRG00000008198,EGR2,MLH1,CA3,CXCR4,CD74,ATF3,PTGS2,KLF4,PCSK1N,PPL,RYR2,TREM2,STAB2,ENSBGRG00000023471,SFRP1,PTX3,IFNAR1,DCLK1,ITGAV,ANKRD1,S100A9,SLC22A3,ENPP3,SUCNR1,PTPRJ,GPR18,KREMEN1,F2,SORL1,LOX,ARG2,PTGES,HIF1A	GO:BP	cell migration	GO:0016477	1.03776e-07	902	635	56	NR4A3,HBEGF,CH25H,CAMK2B,ROR2,FGF7,GADD45A,NR4A2,TNFSF18,SPRY2,NTNG2,KLF4,CELSR2,ENSBGRG00000008198,NR4A1,ARHGEF16,CLDN5,GPNMB,RET,ACTG1,EGR3,GPLD1,CD44,ADAM8,WNT5B,UNC5C,HOXA5,WNT4,APOD,ECM1,ENSBGRG00000025617,TIMP1,CXCR3,NR2F2,ARX,CXCL11,DCLK1,STC1,TBX21,ENSBGRG00000025972,PTPRC,MITF,PTPRR,ADARB1,SCARB1,MMP12,APOA1,SFRP1,PTN,LOX,ITGAL,AGTR1,BIN2,MMP9,DPP4,FLRT3	GO:BP	regulation of developmental process	GO:0050793	6.47137e-07	1518	456	61	ENSBGRG00000020700,CD109,LOXL2,ENSBGRG00000019226,GRID2,DUSP6,HK2,PROM1,CYP1B1,ENSBGRG00000002058,VWC2L,SFRP4,VASH2,MYH6,ITGAV,AGO2,MYB,LRP4,PPARGC1A,MFSD2A,NOCT,TMEM100,LIF,SOX4,WNT2,SPRY4,RET,RBFOX1,F2,SPRY2,UBASH3B,SFRP2,GDPD2,SRGN,PTHLH,LINGO2,IHH,TNFRSF11B,CXCL9,MMP9,TREM2,ID3,TBX21,ZNF277,RANBP3L,ENSBGRG00000006848,ECM1,ADGRB3,RASAL1,STAB1,PTPRC,BMP6,WNT2B,ENSBGRG00000006631,ZFP36,WNT11,APO…
GO:BP	negative regulation of biological process	GO:0048519	1.10989e-05	3225	404	89	DLK1,IFI6,OAS1,PLAC8,SRGN,INPP5J,CTSH,NR4A1,RORC,GPNMB,VNN1,MX1,NDRG4,RASAL1,VSIG4,SPRY1,CDK5RAP2,SLC6A4,FKBP6,BRINP2,SHOX2,NGFR,RARB,HEY2,NR4A2,ZWILCH,ENSBGRG00000008198,KPNA7,ADGRB3,MLH1,SUSD2,CD74,ATF3,PTGS2,KLF4,ROR2,SCIN,ADAMTS1,PCSK1N,RYR2,HDAC10,ID3,PARP10,PCID2,PINK1,MSX2,RSPO2,EPHA3,CHAD,CLEC4A,TREM2,SLX4,PLEKHN1,ECM1,RARRES1,NEFL,SFRP1,MYOC,CYP1B1,MITF,PTX3,DCLK1,MYB,STC1,ITGAV,ANKRD1,C…	GO:BP	biological adhesion	GO:0022610	3.40729e-07	802	635	51	VNN1,NR4A3,TNFAIP6,PCDH8,TNFSF18,NTNG2,HPSE,KLF4,CELSR2,ENSBGRG00000008198,GPNMB,RET,ACTG1,TLN2,ENSBGRG00000019169,EGR3,CD44,VIT,ADAM8,FREM1,WNT4,FGG,APOD,ZBTB16,TNN,CXCR3,PCDHB7,COL8A1,GATA5,PCDHB4,ANTXR1,CD27,CD96,TBX21,BMP6,PTPRC,CD4,SCARB1,MMP12,APOA1,ITGAD,SRPX2,ITGAL,NUAK1,PDE3B,ENSBGRG00000023551,PTPRD,DPP4,NLGN1,FLRT3,ANXA9	GO:BP	response to stimulus	GO:0050896	1.11874e-06	5774	456	154	TNFAIP6,CPT1B,PTX3,ENSBGRG00000020700,NSG1,CD109,LOXL2,P2RX1,ENSBGRG00000003150,ENSBGRG00000019265,ARRDC3,IKBKE,ENSBGRG00000019226,GRID2,DUSP6,GFPT2,NT5E,HK2,CYP1B1,REG4,FGFR4,PDE12,VWC2L,ENSBGRG00000023471,ENSBGRG00000011881,PLAU,DTX4,VWA1,SFRP4,RUVBL1,MYH6,ITGAV,MAPK15,SLC8A3,IL19,MYB,LRP4,ATP2A2,ENSBGRG00000011058,PPARGC1A,SELP,ENSBGRG00000000877,MFSD2A,ACKR3,NOCT,ACTN2,PDE10A,IFNAR1,HBEGF,TME…
GO:BP	ossification	GO:0001503	1.14273e-05	247	404	19	SRGN,COL13A1,MMP16,SHOX2,EGR2,ID3,RSPO2,ECM1,SFRP1,MYOC,OSR2,OMD,SLC26A2,KREMEN1,ZBTB16,LOX,HIF1A,COL1A2,RUNX2	GO:BP	positive regulation of biological process	GO:0048518	3.85088e-07	3757	635	147	VNN1,NR4A3,SFRP4,SPRY1,TMEM100,ENSBGRG00000020465,ENSBGRG00000002058,BRINP2,OXT,HBEGF,PLAC8,EGR2,AMIGO2,HOXD10,ATF3,ROR2,FGF7,NOCT,OAS1,GADD45A,NR4A2,ADCYAP1,ALDH1A2,TNFSF18,SPRY2,ASIC2,KCP,ENSBGRG00000024425,KPNA7,PLP1,SLC25A33,HPSE,BNC1,TIPARP,KLF4,RASGRF2,ENSBGRG00000008198,PTGS2,GPD1,NR4A1,ENSBGRG00000005168,DBP,HTRA2,TCIM,MAFF,GPSM2,ARHGEF16,CLDN5,GPNMB,RET,HOXB5,ACTG1,SLX4,VASH2,RPUSD4,EPHX…	GO:BP	animal organ development	GO:0048513	1.1842e-06	2064	456	74	PTX3,ENSBGRG00000020700,CD109,LOXL2,FGFRL1,ARRDC3,DNAH11,HOXD10,GRID2,DUSP6,PROM1,CYP1B1,ENSBGRG00000002058,MYH14,TPPP3,SFRP4,VASH2,MYH6,MTHFD1L,SLC8A3,MYB,FHOD3,LRP4,PPARGC1A,MFSD2A,ACTN2,RDH10,TMEM100,DNAI1,LIF,HOMER1,SOX4,REN,WNT2,RET,RBFOX1,ENSBGRG00000024423,FAM83D,UBASH3B,SFRP2,TF,SRGN,PTHLH,FGL1,IHH,EVPL,TNFRSF11B,MMP9,EDNRA,TREM2,ID3,MMP12,TBX21,RANBP3L,LHX9,ATP1B2,ADAP2,ECM1,PTPRC,BMP6,W…
GO:BP	tissue development	GO:0009888	1.83659e-05	1184	404	45	EVPL,SRGN,CTSH,NR4A1,PAX8,COL11A2,C3,WDR72,SPRY1,SHOX2,NGFR,RARB,HEY2,EGR2,CC2D2A,ATF3,PTGS2,KLF4,RYR2,ID3,DEUP1,RSPO2,ENSBGRG00000000153,ECM1,SFRP1,CYP1B1,COL12A1,STC1,ITGAV,ANKRD1,COL5A2,HOMER1,OSR2,RDH10,ADAMTSL4,OMD,LIF,ZBTB16,SORL1,LOX,ARG2,MSC,HIF1A,COL1A2,RUNX2	GO:BP	locomotion	GO:0040011	5.37546e-07	1131	635	63	NR4A3,HBEGF,CH25H,EGR2,CAMK2B,ROR2,FGF7,GADD45A,NR4A2,TNFSF18,SPRY2,NTNG2,KLF4,CELSR2,ENSBGRG00000008198,NR4A1,ARHGEF16,CLDN5,GPNMB,RET,ACTG1,EGR3,GPLD1,CD44,ADAM8,WNT5B,UNC5C,HOXA5,WNT4,APOD,ECM1,ENSBGRG00000025617,TIMP1,CXCR3,NR2F2,ARX,CXCL11,DCLK1,STC1,WAS,TBX21,ENSBGRG00000025972,PTPRC,MITF,PTPRR,ADARB1,SCARB1,MMP12,APOA1,NEFL,SFRP1,SRPX2,PTN,LOX,ITGAL,CCRL2,CXCL9,AGTR1,BIN2,ENSBGRG0000000395…	GO:BP	cell surface receptor signaling pathway	GO:0007166	1.52839e-06	1552	456	61	CD109,ENSBGRG00000003150,IKBKE,ENSBGRG00000019226,GRID2,CYP1B1,FGFR4,VWC2L,DTX4,SFRP4,RUVBL1,ITGAV,SLC8A3,IL19,LRP4,ENSBGRG00000011058,ACKR3,IFNAR1,HBEGF,TMEM100,DNAI1,LIF,SOX4,WNT2,RET,ITGA2,F2,SPRY2,ENSBGRG00000024423,UBASH3B,SFRP2,ENSBGRG00000003255,FGG,APOD,TF,DKK2,IHH,GRM8,MMP9,TREM2,MMP12,SVEP1,RASL11B,PTPRR,SH3TC2,ECM1,ADGRB3,CRHR2,PTPRC,BMP6,WNT2B,CXCL11,IL20RA,TXNIP,ADAMTSL2,WNT11,APOA1,…
GO:BP	localization	GO:0051179	2.49142e-05	3962	404	102	TF,CTSH,NR4A1,EFR3B,GPNMB,ABCA9,SCARA5,HEPACAM,PAX8,NDRG4,C3,ENSBGRG00000026531,WDR72,SLC52A3,SPRY1,CELSR2,CDK5RAP2,SLC25A33,SLC6A4,FAT2,NGFR,NR4A2,ZWILCH,ENSBGRG00000008198,KPNA7,EGR2,MLH1,CC2D2A,CD74,CCDC141,SYNE2,KLF4,ROR2,LPL,SCIN,ADAMTS1,GRIP2,ENSBGRG00000010183,NR4A3,RYR2,PINK1,ENSBGRG00000022376,ENSBGRG00000021231,ENSBGRG00000014632,EPHA3,AGRN,TREM2,KCNMA1,ENSBGRG00000000153,ECM1,REN,CNGA3…	GO:BP	cell adhesion	GO:0007155	7.89729e-07	796	635	50	VNN1,NR4A3,TNFAIP6,PCDH8,TNFSF18,NTNG2,HPSE,KLF4,CELSR2,ENSBGRG00000008198,GPNMB,RET,ACTG1,TLN2,ENSBGRG00000019169,EGR3,CD44,VIT,ADAM8,FREM1,WNT4,FGG,APOD,ZBTB16,TNN,CXCR3,PCDHB7,COL8A1,GATA5,PCDHB4,ANTXR1,CD27,CD96,TBX21,BMP6,PTPRC,CD4,MMP12,APOA1,ITGAD,SRPX2,ITGAL,NUAK1,PDE3B,ENSBGRG00000023551,PTPRD,DPP4,NLGN1,FLRT3,ANXA9	GO:BP	movement of cell or subcellular component	GO:0006928	3.68624e-06	1279	456	53	SPAG17,DNAH9,LOXL2,ZMYND10,DNAH11,ENSBGRG00000019226,CYP1B1,FGFR4,MYH14,DNAH7,CFAP44,PLAU,MYH6,ITGAV,MAPK15,AGO2,SELP,DNAI2,HBEGF,DNAI1,CCDC65,KIF21B,DNAH1,LAMC2,RET,ITGA2,SPRY2,ENSBGRG00000024423,FAM83D,SFRP2,APOD,TF,PLTP,MMP9,TREM2,MMP12,TBX21,PTPRR,ATP1B2,ECM1,HDAC9,PTPRC,WAS,AGTR1,CXCL11,CCL19,RRAS2,WNT11,APOA1,CXCR3,MDGA1,C5AR2,FOXC2
GO:BP	regulation of multicellular organismal development	GO:2000026	3.72007e-05	808	404	35	SRGN,CTSH,VNN1,C3,SPRY1,SHOX2,NGFR,RARB,HEY2,ADGRB3,EGR2,CD74,KLF4,SCIN,ADAMTS1,PCID2,TREM2,ECM1,NEFL,SFRP1,CYP1B1,MITF,MYB,OSR2,THBS2,OMD,LIF,HK2,F2,ZBTB16,SORL1,LOX,B4GALT5,HIF1A,RUNX2	GO:BP	localization of cell	GO:0051674	9.98917e-07	1012	635	58	NR4A3,HBEGF,CH25H,CAMK2B,ROR2,FGF7,GADD45A,NR4A2,TNFSF18,SPRY2,NTNG2,KLF4,CELSR2,ENSBGRG00000008198,NR4A1,ARHGEF16,CLDN5,GPNMB,RET,ACTG1,EGR3,GPLD1,CD44,ADAM8,WNT5B,UNC5C,HOXA5,WNT4,APOD,ECM1,ENSBGRG00000025617,TIMP1,CXCR3,NR2F2,ARX,CXCL11,DCLK1,STC1,WAS,TBX21,ENSBGRG00000025972,PTPRC,MITF,PTPRR,ADARB1,SCARB1,MMP12,APOA1,SFRP1,SRPX2,PTN,LOX,ITGAL,AGTR1,BIN2,MMP9,DPP4,FLRT3	GO:BP	cellular process	GO:0009987	4.69815e-06	12149	456	268	ENSBGRG00000023632,SPAG17,TNFAIP6,CPT1B,PTX3,ENSBGRG00000020700,ENSBGRG00000021181,DNAH9,CHODL,NSG1,CD109,LOXL2,ST8SIA2,ZMYND10,P2RX1,ENSBGRG00000017142,FGFRL1,ENSBGRG00000003150,SLC1A5,ARRDC3,DNAH11,ENSBGRG00000019312,HOXD10,RNF122,IKBKE,ENSBGRG00000019226,ATP9A,KCNG1,GRID2,DUSP6,GFPT2,NT5E,ENSBGRG00000010591,AK9,HK2,EHF,TES,ENSBGRG00000015559,PROM1,CYP1B1,ENSBGRG00000002058,ENSBGRG00000021382,F…
GO:BP	response to chemical	GO:0042221	4.49432e-05	2125	404	65	TF,OAS1,ENSBGRG00000012118,CTSH,NR4A1,RORC,VNN1,MX1,PAX8,ZNF277,RASAL1,SPRY1,SLC25A33,SLC6A4,BRINP2,ACSBG1,COL4A6,OAS2,NGFR,NR4A2,EGR2,CREB3L4,CXCR4,CD74,ATF3,PTGS2,XAF1,KLF4,LPL,RYR2,ID3,PINK1,ENSBGRG00000021231,EPHA3,AGRN,TREM2,KCNMA1,ECM1,REN,MZB1,SFRP1,CYP1B1,IFNAR1,GFPT2,PCOLCE2,ITGAV,ENSBGRG00000019226,ANKRD1,COL5A2,S100A9,HOMER1,SUCNR1,PTPRJ,DERL3,ENPP1,GPR18,P2RX1,HK2,SORL1,LOX,PTPRN,MSC,…	GO:BP	cell motility	GO:0048870	9.98917e-07	1012	635	58	NR4A3,HBEGF,CH25H,CAMK2B,ROR2,FGF7,GADD45A,NR4A2,TNFSF18,SPRY2,NTNG2,KLF4,CELSR2,ENSBGRG00000008198,NR4A1,ARHGEF16,CLDN5,GPNMB,RET,ACTG1,EGR3,GPLD1,CD44,ADAM8,WNT5B,UNC5C,HOXA5,WNT4,APOD,ECM1,ENSBGRG00000025617,TIMP1,CXCR3,NR2F2,ARX,CXCL11,DCLK1,STC1,WAS,TBX21,ENSBGRG00000025972,PTPRC,MITF,PTPRR,ADARB1,SCARB1,MMP12,APOA1,SFRP1,SRPX2,PTN,LOX,ITGAL,AGTR1,BIN2,MMP9,DPP4,FLRT3	GO:BP	regulation of localization	GO:0032879	7.22791e-06	1577	456	60	PTX3,P2RX1,DNAH11,IKBKE,ENSBGRG00000019226,ATP9A,HK2,CYP1B1,PLAU,SFRP4,ITGAV,MAPK15,AGO2,LRP4,ATP2A2,SELP,ACTN2,HBEGF,CCDC65,LIF,HOMER1,SOX4,PTGES,REN,LAMC2,RET,F2,SPRY2,UBASH3B,SFRP2,ENSBGRG00000003255,FGG,APOD,TF,PLTP,CXCL9,MMP9,EDNRA,TREM2,CD84,PTPRR,SH3TC2,ATP1B2,ECM1,HDAC9,PTPRC,WAS,CXCL11,PAX8,CCL19,RRAS2,ZFP36,WNT11,APOA1,ENSBGRG00000016572,CXCR3,C3,MAPT,C5AR2,FOXC2
GO:BP	cell death	GO:0008219	5.0562e-05	1183	404	44	IFI6,PLAC8,SRGN,CTSH,NR4A1,GPNMB,VNN1,ENSBGRG00000023506,NGFR,RARB,HEY2,NR4A2,MLH1,CD74,ATF3,PTGS2,XAF1,KLF4,SCIN,RYR2,PCID2,PINK1,TREM2,PLEKHN1,KCNMA1,NEFL,SFRP1,CYP1B1,MITF,ENSBGRG00000008009,ITGAV,ANKRD1,S100A9,SOCS3,ADAMTSL4,KREMEN1,HK2,ENSBGRG00000011804,ZBTB16,SORL1,LOX,ARG2,HIF1A,FCER2	GO:BP	positive regulation of developmental process	GO:0051094	2.74923e-06	800	635	49	VNN1,SFRP4,SPRY1,TMEM100,BRINP2,EGR2,AMIGO2,NOCT,ASIC2,HPSE,BNC1,KLF4,ENSBGRG00000008198,PTGS2,CLDN5,RET,VASH2,ENSBGRG00000019169,ISG15,PRKN,EGR3,ADAM8,HOXA5,WNT4,ECM1,GDPD2,ZBTB16,OSR2,ARX,SCUBE2,GATA5,CD27,TBX21,BMP6,PTPRC,CD4,LPAR3,APOA1,NEFL,FAM210B,SFRP1,SRPX2,PTN,CXCL9,PTPRD,FST,NLGN1,INHBA,FLRT3	GO:BP	localization	GO:0051179	8.18029e-06	3962	456	114	ENSBGRG00000023632,SPAG17,PTX3,LOXL2,ZMYND10,P2RX1,SLC1A5,DNAH11,IKBKE,ENSBGRG00000019226,ATP9A,KCNG1,GRID2,HK2,CYP1B1,FGFR4,PLIN2,CFAP44,PLAU,SFRP4,ITGAV,MAPK15,SLC8A3,AGO2,ATP2B2,LRP4,SORCS2,ATP2A2,SELP,MFSD2A,ACKR3,SLC12A3,ACTN2,CNGA3,KLHL21,HBEGF,DNAI1,CCDC65,LIF,HOMER1,KCNK12,SOX4,AP3B2,DENND2A,DNAH1,MAP1LC3C,PTGES,REN,SLC28A1,LRRC8B,LAMC2,CHRNA3,RET,ITGA2,SLC17A9,F2,SLC7A1,SPRY2,FAM83D,UBAS…
GO:BP	programmed cell death	GO:0012501	5.1482e-05	1100	404	42	IFI6,PLAC8,SRGN,CTSH,NR4A1,VNN1,ENSBGRG00000023506,NGFR,RARB,HEY2,NR4A2,MLH1,CD74,ATF3,PTGS2,XAF1,KLF4,SCIN,RYR2,PCID2,PINK1,TREM2,PLEKHN1,KCNMA1,NEFL,SFRP1,CYP1B1,MITF,ENSBGRG00000008009,ITGAV,ANKRD1,S100A9,SOCS3,ADAMTSL4,KREMEN1,HK2,ENSBGRG00000011804,ZBTB16,LOX,ARG2,HIF1A,FCER2	GO:BP	biological regulation	GO:0065007	3.87161e-06	8275	635	265	VNN1,NR4A3,SFRP4,SPRY1,ENSBGRG00000020700,TMEM100,HOXD11,CSMD3,MX1,ENSBGRG00000020465,ENSBGRG00000002058,BRINP2,RORC,OXT,HBEGF,PLAC8,EGR2,TNFAIP6,RGS1,AMIGO2,INPP5J,HOXD10,IFI6,COL4A6,CAMK2B,MAST2,ATF3,ROR2,FGF7,NOCT,OAS1,DLK1,GADD45A,NR4A2,ADCYAP1,ALDH1A2,COL4A5,TNFSF18,SPRY2,ASIC2,KCP,ENSBGRG00000024425,SUSD2,NTNG2,FHOD3,SCARA5,WFIKKN2,KPNA7,PLP1,SLC25A33,HPSE,ENSBGRG00000023506,BNC1,TIPARP,KLF…	GO:BP	circulatory system development	GO:0072359	1.16394e-05	677	456	35	ENSBGRG00000020700,LOXL2,PLXDC1,FGFRL1,DNAH11,DUSP6,HK2,CYP1B1,VASH2,MYH6,ITGAV,AGO2,FHOD3,ACKR3,ACTN2,TMEM100,DNAI1,LIF,SOX4,WNT2,SPRY2,SFRP2,IHH,EDNRA,ID3,SVEP1,ADAP2,ECM1,HDAC9,ADGRB3,STAB1,AGTR1,WNT11,C3,FOXC2
GO:BP	response to organic substance	GO:0010033	6.04257e-05	1584	404	53	OAS1,ENSBGRG00000012118,CTSH,NR4A1,RORC,MX1,PAX8,SPRY1,SLC25A33,SLC6A4,BRINP2,ACSBG1,COL4A6,OAS2,NGFR,NR4A2,EGR2,CREB3L4,CXCR4,CD74,ATF3,XAF1,KLF4,LPL,RYR2,ID3,ENSBGRG00000021231,EPHA3,AGRN,TREM2,KCNMA1,ECM1,REN,MZB1,SFRP1,CYP1B1,IFNAR1,GFPT2,PCOLCE2,ENSBGRG00000019226,ANKRD1,COL5A2,HOMER1,DERL3,ENPP1,P2RX1,HK2,SORL1,LOX,MSC,HIF1A,COL1A2,RUNX2	GO:BP	response to chemical	GO:0042221	4.4514e-06	2125	635	94	VNN1,SPRY1,TMEM100,MX1,BRINP2,RORC,HBEGF,ACSBG1,CH25H,EGR2,COL4A6,ATF3,FGF7,NOCT,OAS1,NR4A2,ALDH1A2,TNFSF18,SPRY2,KCP,WFIKKN2,SLC25A33,TIPARP,KLF4,USP19,PTGS2,GPD1,NR4A1,HTRA2,FIBIN,CD109,ARHGEF16,SLC2A4,CLDN5,RET,ACTG1,ENSBGRG00000019169,ISG15,PRKN,EGR3,GPLD1,CD44,SLC25A25,ADAM8,ENSBGRG00000012118,UNC5C,PTGER1,SLC6A4,WNT4,FGG,APOD,ECM1,ENSBGRG00000025617,KCNMA1,CXCR3,REN,XDH,GRIA1,ARX,PRDX6,CXCL…	GO:BP	cell communication	GO:0007154	1.53012e-05	4342	456	121	ENSBGRG00000020700,NSG1,CD109,P2RX1,ENSBGRG00000003150,ARRDC3,IKBKE,ENSBGRG00000019226,GRID2,DUSP6,CYP1B1,FGFR4,MYH14,VWC2L,ENSBGRG00000011881,PLAU,DTX4,SFRP4,RUVBL1,ITGAV,SLC8A3,IL19,LRP4,SORCS2,ATP2A2,ENSBGRG00000011058,SELP,ENSBGRG00000000877,MFSD2A,ACKR3,ACTN2,PDE10A,IFNAR1,HBEGF,TMEM100,DNAI1,LIF,HOMER1,DCTPP1,SOX4,MAP1LC3C,PTGES,REN,WNT2,CHRNA3,SPRY4,RET,ITGA2,F2,SPRY2,ENSBGRG00000024423,FI…
GO:BP	response to stress	GO:0006950	8.3683e-05	2065	404	63	HSPA6,IFI6,TF,OAS1,PLAC8,ENSBGRG00000012118,VNN1,SCARA5,MX1,PLP1,ZNF277,C3,VSIG4,SLC52A3,NAPRT,ENSBGRG00000025117,OAS2,HEY2,NR4A2,IFI44L,ENSBGRG00000008198,MLH1,CREB3L4,CXCR4,CD74,ATF3,PTGS2,KLF4,PCSK1N,RYR2,HDAC10,PARP10,PINK1,TREM2,SLX4,STAB2,PLEKHN1,KCNMA1,ECM1,ENSBGRG00000023471,NEFL,SFRP1,CYP1B1,PTX3,IFNAR1,ENSBGRG00000019226,ANKRD1,S100A9,ABCA1,ENPP3,SUCNR1,IL4R,DERL3,KREMEN1,P2RX1,HK2,F2,P…	GO:BP	regulation of biological process	GO:0050789	4.83145e-06	7862	635	254	VNN1,NR4A3,SFRP4,SPRY1,ENSBGRG00000020700,TMEM100,HOXD11,CSMD3,MX1,ENSBGRG00000020465,ENSBGRG00000002058,BRINP2,RORC,OXT,HBEGF,PLAC8,EGR2,TNFAIP6,RGS1,AMIGO2,INPP5J,HOXD10,IFI6,COL4A6,CAMK2B,MAST2,ATF3,ROR2,FGF7,NOCT,OAS1,DLK1,GADD45A,NR4A2,ADCYAP1,ALDH1A2,COL4A5,TNFSF18,SPRY2,ASIC2,KCP,ENSBGRG00000024425,SUSD2,NTNG2,FHOD3,WFIKKN2,KPNA7,PLP1,SLC25A33,HPSE,ENSBGRG00000023506,BNC1,TIPARP,KLF4,CELSR…	GO:BP	positive regulation of developmental process	GO:0051094	2.50842e-05	800	456	38	LOXL2,ENSBGRG00000019226,GRID2,HK2,PROM1,CYP1B1,VWC2L,SFRP4,VASH2,AGO2,MYB,PPARGC1A,NOCT,TMEM100,LIF,SOX4,WNT2,RET,SFRP2,GDPD2,LINGO2,IHH,CXCL9,TREM2,TBX21,RANBP3L,ECM1,RASAL1,PTPRC,BMP6,WNT2B,ZFP36,WNT11,APOA1,C3,MAPT,FOXC2,SLC6A6
GO:BP	cell population proliferation	GO:0008283	0.000112595	1174	404	43	PLAC8,CTSH,NR4A1,GPNMB,NDRG4,VSIG4,SPRY1,SLC25A33,MMP16,SHOX2,NGFR,RARB,HEY2,ENSBGRG00000008198,CD74,PTGS2,KLF4,ROR2,SCIN,ADAMTS1,NR4A3,PARP10,TREM2,ECM1,RARRES1,MZB1,SFRP1,CYP1B1,MITF,STC1,ITGAV,ENSBGRG00000019226,OSR2,ENPP3,PTPRJ,LIF,F2,ZBTB16,PTPRN,ARG2,PTGES,HIF1A,RUNX2	GO:BP	regulation of immune system process	GO:0002682	6.72126e-06	796	635	48	VNN1,ENSBGRG00000020465,ENSBGRG00000002058,OAS1,TNFSF18,ENSBGRG00000008198,GPNMB,ENSBGRG00000019169,ISG15,EGR3,GPLD1,CYBA,ADAM8,ENSBGRG00000012118,HOXA5,APOD,ECM1,ZBTB16,CXCR3,ENSBGRG00000006631,C1QB,MZB1,CD27,CD96,WAS,TBX21,ENSBGRG00000025972,PTPRC,MITF,COCH,CD4,HCST,MMP12,APOA1,FAM210B,ENSBGRG00000000308,SFRP1,LCP2,CD79A,PTN,LOX,ITK,SIT1,CD84,PTPRD,DPP4,INHBA,ENSBGRG00000017711	GO:BP	response to external stimulus	GO:0009605	2.92332e-05	1399	456	54	TNFAIP6,PTX3,ENSBGRG00000020700,CD109,IKBKE,GRID2,NT5E,REG4,PDE12,ENSBGRG00000023471,PLAU,ITGAV,PPARGC1A,MFSD2A,ACKR3,NOCT,IFNAR1,HBEGF,DCTPP1,MAP1LC3C,PTGES,F2,ENSBGRG00000024423,UBASH3B,TNFRSF8,SFRP2,FGG,TF,SERPING1,CXCL9,TREM2,MMP12,TBX21,LCN2,STAB1,PTPRC,NLRC3,BMP6,ENSBGRG00000012118,WAS,WNT2B,AGTR1,ENSBGRG00000023194,CXCL11,PCSK1N,CCL19,ZFP36,WNT11,APOA1,CXCR3,C3,CD96,C5AR2,MST1R
GO:BP	negative regulation of developmental process	GO:0051093	0.000112881	581	404	28	PLAC8,SRGN,SPRY1,CDK5RAP2,SLC6A4,NGFR,RARB,HEY2,ADGRB3,CD74,KLF4,ADAMTS1,ID3,PINK1,RSPO2,CHAD,ECM1,SFRP1,MYB,ITGAV,COL5A2,THBS2,ENPP1,KREMEN1,F2,ZBTB16,SORL1,HIF1A	GO:BP	cellular response to chemical stimulus	GO:0070887	1.23126e-05	1670	635	78	VNN1,SPRY1,TMEM100,MX1,BRINP2,RORC,HBEGF,CH25H,EGR2,COL4A6,ATF3,FGF7,OAS1,NR4A2,ALDH1A2,TNFSF18,SPRY2,KCP,WFIKKN2,SLC25A33,TIPARP,KLF4,USP19,PTGS2,GPD1,NR4A1,HTRA2,CD109,ARHGEF16,SLC2A4,CLDN5,RET,ACTG1,ISG15,PRKN,EGR3,GPLD1,CD44,ADAM8,ENSBGRG00000012118,UNC5C,PTGER1,SLC6A4,WNT4,ECM1,ENSBGRG00000025617,REN,XDH,GRIA1,PRDX6,CXCL11,IL20RA,GATA5,MZB1,MGST1,WAS,TBX21,BMP6,PTPRC,AOC1,PDGFD,CD4,MMP12,DER…	GO:BP	locomotion	GO:0040011	2.99305e-05	1131	456	47	LOXL2,ARRDC3,DNAH11,ENSBGRG00000019226,CYP1B1,FGFR4,CFAP44,PLAU,ITGAV,MAPK15,AGO2,SELP,ACKR3,HBEGF,DNAI1,DNAH1,LAMC2,RET,ITGA2,SPRY2,ENSBGRG00000024423,FAM83D,SFRP2,APOD,TF,PLTP,CXCL9,MMP9,TREM2,MMP12,TBX21,PTPRR,ATP1B2,ECM1,HDAC9,PTPRC,WAS,AGTR1,CXCL11,CCL19,RRAS2,WNT11,APOA1,CXCR3,MDGA1,C5AR2,FOXC2
GO:BP	anatomical structure morphogenesis	GO:0009653	0.000115982	1662	404	54	CTSH,NR4A1,COL13A1,PAX8,COL11A2,C3,WDR72,RASAL1,SPRY1,SLC6A4,MMP16,SHOX2,NGFR,RARB,HEY2,NR4A2,ENSBGRG00000008198,ADGRB3,EGR2,CTNND2,CC2D2A,KLF4,ADAMTS1,RYR2,ID3,PINK1,RSPO2,CHAD,TREM2,ECM1,NEFL,MYOC,CYP1B1,COL12A1,DCLK1,STC1,ITGAV,ENSBGRG00000019226,ANKRD1,COL5A2,OSR2,THBS2,RDH10,LIF,HK2,F2,ZBTB16,LOX,B4GALT5,CRISPLD2,DNAH11,HIF1A,COL1A2,RUNX2	GO:BP	cell population proliferation	GO:0008283	1.46567e-05	1174	635	61	NR4A3,SFRP4,SPRY1,HBEGF,MMP16,PLAC8,ROR2,FGF7,ALDH1A2,TNFSF18,SPRY2,SLC25A33,HPSE,KLF4,ENSBGRG00000008198,PTGS2,NR4A1,CD109,CLDN5,GPNMB,VASH2,EGR3,GPLD1,WDR6,HOXA5,HPSE2,WNT4,APOD,ECM1,TIMP1,ZBTB16,TNN,OSR2,NR2F2,XDH,ARX,SCUBE2,CXCL11,COL8A1,MZB1,STC1,BMP6,PTPRC,MITF,ADARB1,SCARB1,MMP12,APOA1,CTPS1,SFRP1,PTGFR,CD79A,PTN,COL8A2,RARRES1,CXCL9,AGTR1,FST,MMP9,DPP4,INHBA	GO:BP	negative regulation of multicellular organismal process	GO:0051241	3.36351e-05	607	456	32	LOXL2,ARRDC3,PLAU,IL19,LRP4,ATP2A2,F2,SPRY2,UBASH3B,SFRP2,FGG,APOD,SRGN,PTHLH,IHH,TNFRSF11B,TREM2,CD84,TBX21,PTPRR,ECM1,HDAC9,ADGRB3,STAB1,PTPRC,NLRC3,ZFP36,WNT11,APOA1,CD96,C5AR2,FOXC2
GO:BP	regulation of cell death	GO:0010941	0.000132752	972	404	38	IFI6,PLAC8,CTSH,NR4A1,GPNMB,VNN1,ENSBGRG00000023506,NGFR,RARB,HEY2,NR4A2,CD74,ATF3,PTGS2,KLF4,SCIN,PCID2,PINK1,TREM2,PLEKHN1,KCNMA1,NEFL,SFRP1,CYP1B1,MITF,ENSBGRG00000008009,ITGAV,ANKRD1,S100A9,SOCS3,ADAMTSL4,ENSBGRG00000011804,ZBTB16,SORL1,LOX,ARG2,HIF1A,FCER2	GO:BP	skeletal system development	GO:0001501	2.69296e-05	342	635	28	SFRP4,ENSBGRG00000002058,MMP16,HOXD10,WFIKKN2,TIPARP,COL13A1,MDFI,HOXB6,HOXB5,CD44,COL11A2,WNT5B,FREM1,HOXA5,ECM1,ZBTB16,PTHLH,OSR2,SCUBE2,STC1,BMP6,PTPRC,BGN,LOX,COL2A1,FST,MMP9	GO:BP	signaling	GO:0023052	5.93086e-05	4298	456	118	ENSBGRG00000020700,NSG1,CD109,P2RX1,ENSBGRG00000003150,ARRDC3,IKBKE,ENSBGRG00000019226,GRID2,DUSP6,CYP1B1,FGFR4,MYH14,VWC2L,ENSBGRG00000011881,PLAU,DTX4,SFRP4,RUVBL1,ITGAV,SLC8A3,IL19,LRP4,SORCS2,ATP2A2,ENSBGRG00000011058,SELP,ENSBGRG00000000877,ACKR3,ACTN2,PDE10A,IFNAR1,HBEGF,TMEM100,DNAI1,LIF,HOMER1,SOX4,PTGES,REN,WNT2,CHRNA3,SPRY4,RET,ITGA2,F2,SPRY2,ENSBGRG00000024423,FIBIN,FAM83D,RASD2,UBASH3…
GO:BP	cellular response to chemical stimulus	GO:0070887	0.000135484	1670	404	54	TF,OAS1,ENSBGRG00000012118,CTSH,NR4A1,RORC,VNN1,MX1,PAX8,ZNF277,RASAL1,SPRY1,SLC25A33,SLC6A4,BRINP2,COL4A6,OAS2,NGFR,NR4A2,EGR2,CREB3L4,CXCR4,CD74,ATF3,PTGS2,KLF4,RYR2,ID3,PINK1,EPHA3,AGRN,TREM2,ECM1,REN,MZB1,SFRP1,CYP1B1,IFNAR1,GFPT2,PCOLCE2,ENSBGRG00000019226,ANKRD1,COL5A2,S100A9,DERL3,ENPP1,GPR18,HK2,SORL1,LOX,MSC,HIF1A,COL1A2,RUNX2	GO:BP	regulation of cell differentiation	GO:0045595	3.06323e-05	944	635	52	VNN1,SFRP4,SPRY1,ENSBGRG00000020700,TMEM100,ENSBGRG00000002058,BRINP2,EGR2,NOCT,SPRY2,BNC1,KLF4,PTGS2,MAFF,CD109,ENSBGRG00000001761,CLDN5,ENSBGRG00000019169,ISG15,EGR3,ADAM8,CDK5RAP2,HOXA5,WNT4,GDPD2,ZBTB16,PTHLH,TNN,ENSBGRG00000006631,XDH,SCUBE2,GATA5,CD27,TBX21,BMP6,PTPRC,MITF,PI16,CD4,LPAR3,APOA1,NEFL,FAM210B,SFRP1,PTN,LOX,CXCL9,PTPRD,FST,MMP9,NLGN1,INHBA	GO:BP	localization of cell	GO:0051674	6.81586e-05	1012	456	43	LOXL2,DNAH11,ENSBGRG00000019226,CYP1B1,FGFR4,CFAP44,PLAU,ITGAV,MAPK15,AGO2,SELP,HBEGF,DNAI1,DNAH1,LAMC2,RET,ITGA2,SPRY2,FAM83D,SFRP2,APOD,TF,PLTP,MMP9,TREM2,MMP12,TBX21,PTPRR,ATP1B2,ECM1,HDAC9,PTPRC,WAS,AGTR1,CXCL11,CCL19,RRAS2,WNT11,APOA1,CXCR3,MDGA1,C5AR2,FOXC2
GO:BP	apoptotic process	GO:0006915	0.00014487	1058	404	40	IFI6,PLAC8,CTSH,NR4A1,VNN1,ENSBGRG00000023506,NGFR,RARB,HEY2,NR4A2,MLH1,CD74,ATF3,PTGS2,XAF1,KLF4,SCIN,RYR2,PCID2,PINK1,TREM2,PLEKHN1,KCNMA1,NEFL,SFRP1,CYP1B1,MITF,ENSBGRG00000008009,ITGAV,ANKRD1,S100A9,SOCS3,ADAMTSL4,KREMEN1,HK2,ENSBGRG00000011804,ZBTB16,LOX,ARG2,HIF1A	GO:BP	cellular response to stimulus	GO:0051716	6.71671e-05	4884	635	170	VNN1,NR4A3,SFRP4,SPRY1,ENSBGRG00000020700,TMEM100,MX1,HSPA6,BRINP2,RORC,HBEGF,CH25H,EGR2,RGS1,IFI6,COL4A6,ATF3,ROR2,FGF7,OAS1,DLK1,GADD45A,NR4A2,ADCYAP1,ALDH1A2,COL4A5,TNFSF18,SPRY2,ASIC2,KCP,SCARA5,WFIKKN2,SLC25A33,HPSE,TIPARP,KLF4,CELSR2,RASGRF2,SLC52A3,RGS11,GGN,ENSBGRG00000008198,USP19,PTGS2,GPD1,NR4A1,ENSBGRG00000005168,RND3,HTRA2,ENSBGRG00000016657,TCIM,FIBIN,GRIP2,GPSM2,AP5Z1,CD109,ARHGEF1…	GO:BP	cell motility	GO:0048870	6.81586e-05	1012	456	43	LOXL2,DNAH11,ENSBGRG00000019226,CYP1B1,FGFR4,CFAP44,PLAU,ITGAV,MAPK15,AGO2,SELP,HBEGF,DNAI1,DNAH1,LAMC2,RET,ITGA2,SPRY2,FAM83D,SFRP2,APOD,TF,PLTP,MMP9,TREM2,MMP12,TBX21,PTPRR,ATP1B2,ECM1,HDAC9,PTPRC,WAS,AGTR1,CXCL11,CCL19,RRAS2,WNT11,APOA1,CXCR3,MDGA1,C5AR2,FOXC2
GO:BP	regulation of programmed cell death	GO:0043067	0.000160485	898	404	36	IFI6,PLAC8,CTSH,NR4A1,VNN1,ENSBGRG00000023506,NGFR,RARB,HEY2,NR4A2,CD74,ATF3,PTGS2,KLF4,SCIN,PCID2,PINK1,TREM2,PLEKHN1,KCNMA1,NEFL,SFRP1,CYP1B1,MITF,ENSBGRG00000008009,ITGAV,ANKRD1,S100A9,SOCS3,ADAMTSL4,ENSBGRG00000011804,ZBTB16,LOX,ARG2,HIF1A,FCER2	GO:BP	response to organic substance	GO:0010033	6.81441e-05	1584	635	73	SPRY1,TMEM100,MX1,BRINP2,RORC,ACSBG1,EGR2,COL4A6,ATF3,FGF7,NOCT,OAS1,NR4A2,ALDH1A2,TNFSF18,SPRY2,KCP,WFIKKN2,SLC25A33,TIPARP,KLF4,USP19,GPD1,NR4A1,HTRA2,FIBIN,CD109,SLC2A4,CLDN5,RET,ACTG1,ENSBGRG00000019169,ISG15,PRKN,EGR3,GPLD1,CD44,ENSBGRG00000012118,PTGER1,SLC6A4,WNT4,ECM1,ENSBGRG00000025617,KCNMA1,REN,XDH,CXCL11,IL20RA,GATA5,MZB1,MGST1,CD96,WAS,TBX21,BMP6,PTPRC,AOC1,PDGFD,CD4,SCARB1,MMP12,DER…	GO:BP	microtubule bundle formation	GO:0001578	0.000114993	76	456	11	SPAG17,ZMYND10,DNAH7,RSPH1,TPPP3,CFAP44,DNAI2,DNAI1,CCDC65,DNAH1,PRC1
GO:BP	immune system process	GO:0002376	0.000171523	1500	404	50	IFI6,TF,OAS1,PLAC8,ENSBGRG00000012118,CTSH,GPNMB,VNN1,ENSBGRG00000018032,MX1,C3,VSIG4,ENSBGRG00000020465,ENSBGRG00000025117,OAS2,IFI44L,ENSBGRG00000008198,MLH1,CD74,KLF4,SCIN,PCID2,CLEC4A,TREM2,STAB2,ECM1,ENSBGRG00000023471,MZB1,C1QB,SFRP1,MITF,PTX3,IFNAR1,MYB,ENSBGRG00000019226,S100A9,ENPP3,SUCNR1,PTPRJ,HCST,ENPP1,GPR18,LIF,F2,ZBTB16,LOX,ARG2,HIF1A,FCER2,RUNX2	GO:BP	cell-cell adhesion	GO:0098609	8.18882e-05	476	635	33	VNN1,NR4A3,PCDH8,NTNG2,KLF4,CELSR2,ENSBGRG00000008198,GPNMB,RET,ENSBGRG00000019169,EGR3,CD44,ADAM8,WNT4,FGG,ZBTB16,PCDHB7,GATA5,PCDHB4,CD27,TBX21,BMP6,PTPRC,APOA1,ITGAD,SRPX2,ITGAL,ENSBGRG00000023551,PTPRD,DPP4,NLGN1,FLRT3,ANXA9	GO:BP	ion transport	GO:0006811	0.00017049	971	456	41	ENSBGRG00000023632,P2RX1,SLC1A5,ENSBGRG00000019226,KCNG1,GRID2,SFRP4,ITGAV,MAPK15,SLC8A3,ATP2B2,ATP2A2,SLC12A3,ACTN2,CNGA3,HOMER1,KCNK12,PTGES,LRRC8B,CHRNA3,SLC17A9,F2,SLC7A1,UBASH3B,TF,GRIA1,ENSBGRG00000002049,CXCL9,MMP9,TREM2,CLCA2,CD84,MGST1,ATP1B2,ENSBGRG00000004351,SLCO2A1,PTPRC,CXCL11,CCL19,ENSBGRG00000016572,SLC6A6
GO:BP	regulation of apoptotic process	GO:0042981	0.000211838	868	404	35	IFI6,PLAC8,CTSH,NR4A1,VNN1,ENSBGRG00000023506,NGFR,RARB,HEY2,NR4A2,CD74,ATF3,PTGS2,KLF4,SCIN,PCID2,PINK1,TREM2,PLEKHN1,KCNMA1,NEFL,SFRP1,CYP1B1,MITF,ENSBGRG00000008009,ITGAV,ANKRD1,S100A9,SOCS3,ADAMTSL4,ENSBGRG00000011804,ZBTB16,LOX,ARG2,HIF1A	GO:BP	regulation of response to stimulus	GO:0048583	0.000110238	2303	635	95	VNN1,SFRP4,SPRY1,TMEM100,ENSBGRG00000020465,HBEGF,TNFAIP6,RGS1,IFI6,ATF3,OAS1,DLK1,GADD45A,NR4A2,ADCYAP1,SPRY2,KCP,WFIKKN2,HPSE,KLF4,RASGRF2,ENSBGRG00000008198,USP19,PTGS2,ENSBGRG00000005168,HTRA2,TCIM,CD109,IVNS1ABP,RET,ACTG1,ISG15,PRKN,GPLD1,CD44,CYBA,ADAM8,CDK5RAP2,ENSBGRG00000012118,TSPAN15,MVK,TEDC1,WNT4,DUSP6,FGG,APOD,ECM1,TIMP1,TNN,IRF4,REN,XDH,C1QB,RGS22,SCUBE2,IL20RA,GATA5,MZB1,CD27,CD96…	GO:BP	response to stress	GO:0006950	0.000180994	2065	456	68	TNFAIP6,PTX3,CD109,LOXL2,P2RX1,IKBKE,ENSBGRG00000019226,DUSP6,NT5E,HK2,CYP1B1,PDE12,ENSBGRG00000023471,PLAU,VWA1,MYH6,MAPK15,SLC8A3,ATP2A2,PPARGC1A,SELP,MFSD2A,ACKR3,IFNAR1,HBEGF,DCTPP1,SOX4,MAP1LC3C,PTGES,RET,F2,UBASH3B,SFRP2,FGG,APOD,TF,SERPING1,HSPA6,CXCL9,MMP9,EDNRA,TREM2,MMP12,ZNF277,MGST1,LCN2,ECM1,GPX3,STAB1,PTPRC,NLRC3,BMP6,ENSBGRG00000012118,WAS,WNT2B,ENSBGRG00000023194,CXCL11,PCSK1N,CCL…
GO:BP	locomotion	GO:0040011	0.000303823	1131	404	41	TF,CTSH,NR4A1,GPNMB,NDRG4,CELSR2,FAT2,NGFR,NR4A2,ENSBGRG00000008198,EGR2,CXCR4,CD74,CCDC141,SYNE2,KLF4,ROR2,ADAMTS1,NR4A3,TREM2,ECM1,NEFL,SFRP1,MYOC,CYP1B1,MITF,DCLK1,STC1,ITGAV,ENSBGRG00000019226,S100A9,SUCNR1,PTPRJ,CFAP44,DNAH5,GPR18,SORL1,RSPH9,LOX,DNAH11,HIF1A	GO:BP	immune response	GO:0006955	0.000111928	899	635	49	VNN1,MX1,ENSBGRG00000020465,PLAC8,IFI6,ENSBGRG00000018032,OAS1,TNFSF18,ENSBGRG00000019265,ENSBGRG00000008198,TCIM,ACTG1,ENSBGRG00000019169,ISG15,GPLD1,CYBA,ADAM8,ENSBGRG00000012118,ENSBGRG00000025149,ECM1,ENSBGRG00000025617,IRF4,ENSBGRG00000023865,ENSBGRG00000006631,C1QB,CXCL11,PRF1,CD96,WAS,TBX21,ENSBGRG00000004722,BMP6,ENSBGRG00000006053,PTPRC,COCH,CD4,HCST,MMP12,APOA1,ENSBGRG00000000308,LCP2,C…	GO:BP	cell population proliferation	GO:0008283	0.000240847	1174	456	46	CD109,LOXL2,FGFRL1,ENSBGRG00000019226,EHF,TES,CYP1B1,FGFR4,PLAU,SFRP4,VASH2,ITGAV,MAPK15,ACKR3,HBEGF,LIF,SOX4,PTGES,PRC1,WNT2,LAMC2,F2,SLC7A1,SPRY2,FAM83D,SFRP2,APOD,FGL1,IHH,CXCL9,MMP9,TREM2,MMP12,LHX9,ECM1,PTPRC,BMP6,WNT2B,COL8A1,AGTR1,CXCL11,ZFP36,WNT11,APOA1,C5AR2,FOXC2
GO:BP	cell development	GO:0048468	0.000323723	1220	404	43	INPP5J,PLP1,C3,RASAL1,BNC1,SHOX2,NGFR,RARB,HEY2,NR4A2,ENSBGRG00000008198,EGR2,MLH1,CTNND2,KLF4,ENSBGRG00000014323,EPHA3,TREM2,ENSBGRG00000000153,ECM1,REN,NEFL,MYOC,PTX3,GRIP1,DCLK1,STC1,ITGAV,ENSBGRG00000019226,HOMER1,RDH10,CFAP44,ADAMTSL4,LIF,KREMEN1,F2,ZBTB16,RSPH1,SORL1,B4GALT5,HIF1A,CHODL,RUNX2	GO:BP	regulation of cellular process	GO:0050794	0.000126495	7502	635	238	VNN1,NR4A3,SFRP4,SPRY1,ENSBGRG00000020700,TMEM100,HOXD11,CSMD3,MX1,ENSBGRG00000002058,BRINP2,RORC,HBEGF,PLAC8,EGR2,RGS1,AMIGO2,INPP5J,HOXD10,IFI6,COL4A6,CAMK2B,ATF3,ROR2,FGF7,NOCT,OAS1,DLK1,GADD45A,NR4A2,ADCYAP1,ALDH1A2,COL4A5,TNFSF18,SPRY2,ASIC2,KCP,ENSBGRG00000024425,SUSD2,NTNG2,FHOD3,WFIKKN2,KPNA7,SLC25A33,HPSE,ENSBGRG00000023506,BNC1,TIPARP,KLF4,CELSR2,RASGRF2,RGS11,ENSBGRG00000008198,USP19,P…	GO:BP	regulation of response to stimulus	GO:0048583	0.000256257	2303	456	73	TNFAIP6,CD109,ARRDC3,IKBKE,GRID2,DUSP6,NT5E,CYP1B1,FGFR4,VWC2L,PLAU,SFRP4,RUVBL1,ITGAV,SLC8A3,IL19,MYB,LRP4,ATP2A2,SELP,ACKR3,HBEGF,TMEM100,LIF,HOMER1,SOX4,PTGES,REN,SPRY4,RET,F2,SPRY2,FAM83D,UBASH3B,SFRP2,ENSBGRG00000003255,FGG,APOD,TF,DKK2,SERPING1,IHH,MMP9,TREM2,MMP12,CD84,RASL11B,TBX21,PTPRR,SH3TC2,ZNF277,ECM1,RASAL1,PTPRC,NLRC3,BMP6,ENSBGRG00000012118,WAS,SUSD4,CASTOR1,CCL19,IL20RA,ZFP36,ADA…
GO:BP	response to biotic stimulus	GO:0009607	0.000335103	688	404	30	IFI6,TF,OAS1,PLAC8,ENSBGRG00000012118,RGS1,VNN1,MX1,C3,HMCN1,VSIG4,ENSBGRG00000025117,OAS2,IFI44L,MLH1,CA3,CD74,KLF4,TREM2,SLX4,STAB2,ENSBGRG00000023471,PTX3,IFNAR1,DCLK1,ANKRD1,S100A9,F2,ARG2,HIF1A	GO:BP	positive regulation of cellular process	GO:0048522	0.000128347	3427	635	128	VNN1,NR4A3,SFRP4,TMEM100,ENSBGRG00000002058,BRINP2,HBEGF,PLAC8,EGR2,AMIGO2,HOXD10,ATF3,ROR2,FGF7,NOCT,GADD45A,NR4A2,ADCYAP1,ALDH1A2,TNFSF18,SPRY2,ASIC2,KCP,ENSBGRG00000024425,KPNA7,SLC25A33,HPSE,BNC1,KLF4,RASGRF2,ENSBGRG00000008198,PTGS2,GPD1,NR4A1,ENSBGRG00000005168,DBP,HTRA2,TCIM,MAFF,GPSM2,ARHGEF16,CLDN5,GPNMB,RET,HOXB5,ACTG1,SLX4,VASH2,RPUSD4,RAPSN,ENSBGRG00000019169,ISG15,HAS3,PRKN,MYOM1,PLE…	GO:BP	tube morphogenesis	GO:0035239	0.00028976	566	456	29	LOXL2,PLXDC1,HK2,CYP1B1,VASH2,SHROOM3,ITGAV,MTHFD1L,AGO2,ACKR3,RDH10,TMEM100,SOX4,WNT2,RET,SPRY2,SFRP2,IHH,EDNRA,ECM1,HDAC9,ADGRB3,STAB1,WNT2B,AGTR1,PAX8,WNT11,C3,FOXC2
GO:BP	regulation of response to stimulus	GO:0048583	0.000387682	2303	404	66	DLK1,IFI6,TF,OAS1,ENSBGRG00000012118,RGS1,CTSH,VNN1,NDRG4,ZNF277,C3,RASAL1,VSIG4,SPRY1,CDK5RAP2,ENSBGRG00000020465,SHOX2,NGFR,HEY2,NR4A2,ENSBGRG00000008198,MLH1,CTNND2,CXCR4,CD74,ATF3,PTGS2,KLF4,HDAC10,PCID2,PINK1,RSPO2,TREM2,ECM1,REN,MZB1,C1QB,SFRP1,MYOC,CYP1B1,ENSBGRG00000002365,MYB,ITGAV,ANKRD1,S100A9,HOMER1,ABCA1,ENPP3,SUCNR1,PTPRJ,RGS22,HCST,ENPP1,GPR18,LIF,KREMEN1,F2,SORL1,LOX,ARG2,PTGES,GP…	GO:BP	cellular response to organic substance	GO:0071310	0.000187137	1320	635	63	SPRY1,TMEM100,MX1,BRINP2,RORC,EGR2,COL4A6,ATF3,FGF7,OAS1,NR4A2,ALDH1A2,TNFSF18,SPRY2,KCP,WFIKKN2,SLC25A33,TIPARP,KLF4,GPD1,NR4A1,HTRA2,CD109,SLC2A4,CLDN5,RET,ACTG1,ISG15,PRKN,EGR3,GPLD1,CD44,ENSBGRG00000012118,PTGER1,SLC6A4,WNT4,ECM1,REN,XDH,CXCL11,IL20RA,GATA5,MZB1,MGST1,WAS,TBX21,BMP6,PTPRC,AOC1,PDGFD,CD4,MMP12,DERL3,APOA1,FAM210B,SFRP1,PTGFR,LOX,COL2A1,AGTR1,FST,ADAMTSL2,FLRT3	GO:BP	epithelium development	GO:0060429	0.000347804	742	456	34	CD109,EHF,PROM1,SFRP4,SHROOM3,MTHFD1L,LRP4,MFSD2A,RDH10,HBEGF,TMEM100,LIF,SOX4,TAGLN2,WNT2,RET,SFRP2,IHH,EVPL,MMP9,EDNRA,ID3,MMP12,ALDOC,BMP6,CA9,WNT2B,PAX8,TXNIP,ZFP36,ADAMTSL2,WNT11,C3,FOXC2
GO:BP	cellular response to organic substance	GO:0071310	0.000421404	1320	404	45	OAS1,ENSBGRG00000012118,CTSH,NR4A1,RORC,MX1,PAX8,SPRY1,SLC25A33,SLC6A4,BRINP2,COL4A6,OAS2,NGFR,NR4A2,EGR2,CREB3L4,CXCR4,CD74,ATF3,KLF4,RYR2,ID3,EPHA3,TREM2,ECM1,REN,MZB1,SFRP1,CYP1B1,IFNAR1,GFPT2,PCOLCE2,ENSBGRG00000019226,ANKRD1,COL5A2,DERL3,ENPP1,HK2,SORL1,LOX,MSC,HIF1A,COL1A2,RUNX2	GO:BP	regulation of apoptotic process	GO:0042981	0.00025525	868	635	47	VNN1,SFRP4,PLAC8,AMIGO2,IFI6,ATF3,GADD45A,NR4A2,ALDH1A2,SPRY2,ASIC2,ENSBGRG00000023506,KLF4,PTGS2,NR4A1,HTRA2,TCIM,IVNS1ABP,RAPSN,PRKN,PLEKHN1,EGR3,GPLD1,CD44,ADAM8,UNC5C,HOXA5,WNT4,DUSP6,FGG,KCNMA1,ZBTB16,ARHGAP10,IL20RA,CD27,PTPRC,MITF,ADAMTSL4,CD3G,NEFL,SFRP1,PTGFR,LOX,COL2A1,SOCS3,MMP9,INHBA	GO:BP	tube development	GO:0035295	0.000348294	707	456	33	LOXL2,PLXDC1,HK2,PROM1,CYP1B1,VASH2,SHROOM3,ITGAV,MTHFD1L,AGO2,ACKR3,RDH10,TMEM100,LIF,SOX4,WNT2,RET,SPRY2,SFRP2,IHH,EDNRA,MMP12,ECM1,HDAC9,ADGRB3,STAB1,WNT2B,AGTR1,PAX8,ADAMTSL2,WNT11,C3,FOXC2
GO:BP	movement of cell or subcellular component	GO:0006928	0.000451135	1279	404	44	TF,CTSH,NR4A1,GPNMB,NDRG4,CELSR2,FAT2,NGFR,NR4A2,ENSBGRG00000008198,EGR2,CD74,CCDC141,SYNE2,KLF4,ROR2,ADAMTS1,NR4A3,RYR2,TREM2,ECM1,NEFL,SFRP1,MYOC,CYP1B1,MITF,DCLK1,ZMYND10,STC1,ITGAV,ENSBGRG00000019226,DNAH9,S100A9,DNAH7,PTPRJ,CFAP44,CCDC65,DNAH5,GPR18,SORL1,RSPH9,LOX,DNAH11,HIF1A	GO:BP	regulation of programmed cell death	GO:0043067	0.000274186	898	635	48	VNN1,SFRP4,PLAC8,AMIGO2,IFI6,ATF3,GADD45A,NR4A2,ALDH1A2,SPRY2,ASIC2,ENSBGRG00000023506,KLF4,PTGS2,NR4A1,HTRA2,TCIM,IVNS1ABP,RAPSN,PRKN,PLEKHN1,EGR3,GPLD1,CD44,ADAM8,UNC5C,HOXA5,WNT4,DUSP6,FGG,KCNMA1,ZBTB16,ARHGAP10,IL20RA,CD27,PRF1,PTPRC,MITF,ADAMTSL4,CD3G,NEFL,SFRP1,PTGFR,LOX,COL2A1,SOCS3,MMP9,INHBA	GO:BP	positive regulation of biological process	GO:0048518	0.000350573	3757	456	104	PTX3,LOXL2,ZMYND10,P2RX1,ARRDC3,HOXD10,RNF122,IKBKE,ENSBGRG00000019226,GRID2,DUSP6,HK2,EHF,PROM1,CYP1B1,ENSBGRG00000002058,FGFR4,PDE12,ENSBGRG00000024425,VWC2L,PLAU,SFRP4,VASH2,RUVBL1,ITGAV,MAPK15,SLC8A3,AGO2,IL19,MYB,LRP4,PPARGC1A,SELP,MFSD2A,ACKR3,NOCT,ACTN2,IFNAR1,HBEGF,TMEM100,LIF,HOMER1,SOX4,PTGES,PRC1,WNT2,GATM,LAMC2,RET,F2,SLC7A1,SPRY2,FAM83D,TNFRSF8,SFRP2,KPNA2,ENSBGRG00000003255,FGG,TF,G…
GO:BP	cell surface receptor signaling pathway	GO:0007166	0.000478861	1552	404	50	DLK1,IFI6,TF,OAS1,MX1,NDRG4,C3,SPRY1,CELSR2,COL4A6,OAS2,SHOX2,NGFR,HEY2,ADGRB3,CTNND2,CC2D2A,CXCR4,CD74,ATF3,KLF4,ROR2,GRIP2,NR4A3,ENSBGRG00000024462,RSPO2,EPHA3,TREM2,ECM1,MZB1,SFRP1,MYOC,CYP1B1,MITF,IFNAR1,ITGAV,ENSBGRG00000019226,ENSBGRG00000011058,SOCS3,DTX4,PTPRJ,ENPP1,LIF,KREMEN1,F2,SORL1,LOX,HIF1A,COL1A2,RUNX2	GO:BP	regulation of cell migration	GO:0030334	0.000279832	577	635	36	NR4A3,HBEGF,CAMK2B,ROR2,FGF7,GADD45A,TNFSF18,SPRY2,NTNG2,KLF4,ENSBGRG00000008198,CLDN5,GPNMB,RET,ACTG1,GPLD1,ADAM8,WNT5B,UNC5C,WNT4,APOD,ECM1,ENSBGRG00000025617,TIMP1,CXCR3,NR2F2,STC1,ENSBGRG00000025972,PTPRC,MITF,PTPRR,ADARB1,SFRP1,PTN,MMP9,DPP4	GO:BP	axoneme assembly	GO:0035082	0.000449443	53	456	9	SPAG17,ZMYND10,DNAH7,RSPH1,CFAP44,DNAI2,DNAI1,CCDC65,DNAH1
GO:BP	immune response	GO:0006955	0.000485122	899	404	35	IFI6,OAS1,PLAC8,ENSBGRG00000012118,CTSH,VNN1,ENSBGRG00000018032,MX1,C3,VSIG4,ENSBGRG00000020465,ENSBGRG00000025117,OAS2,IFI44L,ENSBGRG00000008198,MLH1,CD74,TREM2,STAB2,ECM1,ENSBGRG00000023471,C1QB,PTX3,IFNAR1,MYB,S100A9,ENPP3,SUCNR1,PTPRJ,HCST,ENPP1,LIF,F2,ARG2,FCER2	GO:BP	regulation of cell motility	GO:2000145	0.000378487	610	635	37	NR4A3,HBEGF,CAMK2B,ROR2,FGF7,GADD45A,TNFSF18,SPRY2,NTNG2,KLF4,ENSBGRG00000008198,CLDN5,GPNMB,RET,ACTG1,GPLD1,ADAM8,WNT5B,UNC5C,WNT4,APOD,ECM1,ENSBGRG00000025617,TIMP1,CXCR3,NR2F2,STC1,WAS,ENSBGRG00000025972,PTPRC,MITF,PTPRR,ADARB1,SFRP1,PTN,MMP9,DPP4	GO:BP	response to chemical	GO:0042221	0.000522985	2125	456	68	NSG1,CD109,LOXL2,P2RX1,IKBKE,ENSBGRG00000019226,GFPT2,HK2,CYP1B1,FGFR4,PDE12,VWC2L,ITGAV,SLC8A3,ATP2A2,PPARGC1A,ACKR3,NOCT,ACTN2,IFNAR1,HBEGF,TMEM100,DNAI1,HOMER1,SOX4,REN,WNT2,CHRNA3,SPRY4,RET,SPRY2,ENSBGRG00000024423,FIBIN,SFRP2,FGG,APOD,TF,GRIA1,CXCL9,MMP9,TREM2,ID3,MMP12,RASL11B,TBX21,ZNF277,MGST1,ECM1,HDAC9,RASAL1,PTPRC,BMP6,ENSBGRG00000012118,WAS,AGTR1,CASTOR1,CXCL11,PAX8,CCL19,IL20RA,ADH6,…
GO:BP	biological process involved in interspecies interaction between organisms	GO:0044419	0.000545239	743	404	31	IFI6,TF,OAS1,PLAC8,ENSBGRG00000012118,RGS1,VNN1,MX1,C3,HMCN1,VSIG4,ENSBGRG00000025117,OAS2,IFI44L,MLH1,CA3,CD74,TREM2,STAB2,ENSBGRG00000023471,PTX3,IFNAR1,DCLK1,ITGAV,ANKRD1,S100A9,F2,IGF2R,ARG2,HIF1A,FCER2	GO:BP	regulation of locomotion	GO:0040012	0.000409019	638	635	38	NR4A3,HBEGF,CAMK2B,ROR2,FGF7,GADD45A,TNFSF18,SPRY2,NTNG2,KLF4,ENSBGRG00000008198,CLDN5,GPNMB,RET,ACTG1,GPLD1,ADAM8,WNT5B,UNC5C,WNT4,APOD,ECM1,ENSBGRG00000025617,TIMP1,CXCR3,NR2F2,STC1,WAS,ENSBGRG00000025972,PTPRC,MITF,PTPRR,ADARB1,SFRP1,PTN,ENSBGRG00000003957,MMP9,DPP4	GO:BP	ERK1 and ERK2 cascade	GO:0070371	0.000570492	174	456	15	DUSP6,FGFR4,ITGAV,ACKR3,LIF,SPRY4,SPRY2,FAM83D,FGG,TF,TREM2,PTPRR,PTPRC,CCL19,C5AR2
GO:BP	regulation of localization	GO:0032879	0.000768027	1577	404	50	TF,CTSH,GPNMB,PAX8,NDRG4,C3,CELSR2,NGFR,ENSBGRG00000008198,CD74,SYNE2,KLF4,ROR2,LPL,ADAMTS1,NR4A3,RYR2,PINK1,EPHA3,TREM2,ECM1,REN,SFRP1,MYOC,CYP1B1,MITF,PTX3,DCLK1,STC1,ITGAV,ENSBGRG00000019226,ANKRD1,HOMER1,ABCA1,PTPRJ,DERL3,CCDC65,ENPP1,GPR18,LIF,P2RX1,HK2,F2,SORL1,PTGES,DNAH11,PASK,GPR137B,HIF1A,SYT5	GO:BP	regulation of cell population proliferation	GO:0042127	0.000591538	979	635	50	NR4A3,SFRP4,SPRY1,HBEGF,PLAC8,ROR2,FGF7,ALDH1A2,SPRY2,SLC25A33,HPSE,KLF4,ENSBGRG00000008198,PTGS2,NR4A1,CD109,CLDN5,GPNMB,VASH2,EGR3,GPLD1,WDR6,HOXA5,HPSE2,APOD,ECM1,TIMP1,ZBTB16,TNN,OSR2,NR2F2,XDH,ARX,SCUBE2,CXCL11,MZB1,BMP6,PTPRC,MITF,ADARB1,MMP12,SFRP1,PTGFR,PTN,RARRES1,CXCL9,AGTR1,MMP9,DPP4,INHBA	GO:BP	regulation of biological process	GO:0050789	0.000578562	7862	456	183	TNFAIP6,PTX3,ENSBGRG00000020700,CHODL,NSG1,CD109,LOXL2,ZMYND10,P2RX1,FGFRL1,ENSBGRG00000003150,ARRDC3,DNAH11,HOXD10,RNF122,IKBKE,ENSBGRG00000019226,ATP9A,GRID2,DUSP6,NT5E,HK2,EHF,TES,ENSBGRG00000015559,PROM1,CYP1B1,ENSBGRG00000002058,FGFR4,ENSBGRG00000011804,PDE12,ENSBGRG00000024425,VWC2L,ENSBGRG00000011881,ENSBGRG00000019707,PLAU,DTX4,SFRP4,VASH2,RUVBL1,MYH6,ITGAV,MAPK15,SLC8A3,AGO2,IL19,MYB,FHO…
GO:BP	response to oxygen-containing compound	GO:1901700	0.000859322	759	404	31	CTSH,NR4A1,RORC,ZNF277,SLC25A33,BRINP2,COL4A6,NGFR,NR4A2,KLF4,LPL,RYR2,ID3,PINK1,ENSBGRG00000021231,EPHA3,AGRN,TREM2,KCNMA1,MZB1,SFRP1,CYP1B1,ANKRD1,COL5A2,HOMER1,ENPP1,P2RX1,SORL1,PTPRN,HIF1A,COL1A2	GO:BP	movement of cell or subcellular component	GO:0006928	0.000687861	1279	635	60	NR4A3,HBEGF,CH25H,EGR2,CAMK2B,ROR2,FGF7,GADD45A,NR4A2,TNFSF18,SPRY2,NTNG2,KLF4,CELSR2,ENSBGRG00000008198,NR4A1,ARHGEF16,CLDN5,GPNMB,RET,ACTG1,EGR3,GPLD1,CD44,ADAM8,WNT5B,UNC5C,HOXA5,WNT4,APOD,ECM1,ENSBGRG00000025617,TIMP1,CXCR3,NR2F2,ARX,CXCL11,DCLK1,STC1,WAS,TBX21,ENSBGRG00000025972,PTPRC,MITF,PTPRR,ADARB1,SCARB1,MMP12,APOA1,NEFL,SFRP1,SRPX2,PTN,LOX,ITGAL,AGTR1,BIN2,MMP9,DPP4,FLRT3	GO:BP	cell adhesion	GO:0007155	0.000606265	796	456	35	TNFAIP6,FGFRL1,ENSBGRG00000019226,GRID2,NT5E,CYP1B1,PLAU,ITGAV,MYB,SELP,ACTN2,LIF,SOX4,SPRY4,RET,ITGA2,SLC7A1,UBASH3B,FGG,APOD,IHH,MMP12,TBX21,ATP1B2,STAB1,PTPRC,BMP6,NLGN3,COL8A1,ENSBGRG00000012072,APOA1,CXCR3,MDGA1,CD96,FOXC2
GO:BP	negative regulation of multicellular organismal process	GO:0051241	0.000935379	607	404	27	OAS1,PLAC8,SRGN,GPNMB,VSIG4,SPRY1,SLC6A4,NGFR,RARB,HEY2,ADGRB3,CD74,KLF4,ADAMTS1,RSPO2,CLEC4A,TREM2,ECM1,SFRP1,STC1,THBS2,GPR18,KREMEN1,F2,SORL1,ARG2,HIF1A	GO:BP	extracellular matrix organization	GO:0030198	0.000789852	165	635	17	COL4A6,POMT1,NOXO1,HAS3,VIT,COL11A2,HPSE2,VWA1,TNFRSF11B,FBLN5,ANTXR1,ADAMTSL4,LOX,COL2A1,ADAMTSL2,MMP9,DPP4	GO:BP	immune system process	GO:0002376	0.000671299	1500	456	53	PTX3,CD109,ENSBGRG00000019265,IKBKE,ENSBGRG00000019226,ENSBGRG00000002058,PDE12,ENSBGRG00000023471,SLC8A3,MYB,SELP,IFNAR1,LIF,SOX4,RET,F2,SLC7A1,UBASH3B,SFRP2,APOD,TF,SERPING1,IHH,CXCL9,MMP9,TREM2,MMP12,CD84,TBX21,LCN2,ENSBGRG00000006053,ECM1,ENSBGRG00000023865,STAB1,PTPRC,NLRC3,BMP6,ENSBGRG00000012118,WAS,WNT2B,SUSD4,ENSBGRG00000023194,ENSBGRG00000018905,CXCL11,CCL19,ENSBGRG00000006631,ZFP36,APO…
GO:BP	regulation of ossification	GO:0030278	0.00100728	86	404	10	SRGN,EGR2,ECM1,SFRP1,OSR2,OMD,KREMEN1,ZBTB16,HIF1A,RUNX2	GO:BP	external encapsulating structure organization	GO:0045229	0.000789852	165	635	17	COL4A6,POMT1,NOXO1,HAS3,VIT,COL11A2,HPSE2,VWA1,TNFRSF11B,FBLN5,ANTXR1,ADAMTSL4,LOX,COL2A1,ADAMTSL2,MMP9,DPP4	GO:BP	biological adhesion	GO:0022610	0.000722379	802	456	35	TNFAIP6,FGFRL1,ENSBGRG00000019226,GRID2,NT5E,CYP1B1,PLAU,ITGAV,MYB,SELP,ACTN2,LIF,SOX4,SPRY4,RET,ITGA2,SLC7A1,UBASH3B,FGG,APOD,IHH,MMP12,TBX21,ATP1B2,STAB1,PTPRC,BMP6,NLGN3,COL8A1,ENSBGRG00000012072,APOA1,CXCR3,MDGA1,CD96,FOXC2
GO:BP	biological regulation	GO:0065007	0.00120633	8275	404	170	DLK1,IFI6,TF,OAS1,PLAC8,ENSBGRG00000012118,RERGL,HAS3,RGS1,SRGN,INPP5J,CTSH,NR4A1,RORC,GPNMB,VNN1,SCARA5,MX1,PAX8,PLP1,COL11A2,NDRG4,ENSBGRG00000026583,ZNF277,C3,DBP,ENSBGRG00000026531,RASAL1,VSIG4,SPRY1,CELSR2,CA12,ENSBGRG00000023506,CDK5RAP2,SLC25A33,BNC1,ENSBGRG00000020465,SLC6A4,FKBP6,ZNF470,BRINP2,COL4A6,OAS2,SHOX2,NGFR,RARB,HEY2,NR4A2,ENSBGRG00000013597,ZWILCH,ENSBGRG00000008198,KPNA7,ADGRB…	GO:BP	negative regulation of biological process	GO:0048519	0.000795558	3225	635	119	VNN1,SFRP4,SPRY1,ENSBGRG00000020700,MX1,ENSBGRG00000002058,BRINP2,RORC,PLAC8,TNFAIP6,AMIGO2,INPP5J,IFI6,ATF3,ROR2,NOCT,OAS1,DLK1,GADD45A,NR4A2,ALDH1A2,SPRY2,ASIC2,SUSD2,FHOD3,WFIKKN2,KPNA7,TIPARP,KLF4,ENSBGRG00000008198,USP19,PTGS2,NR4A1,TCIM,CD109,ENSBGRG00000001761,IVNS1ABP,CLDN5,GPNMB,WNK4,FASTK,SLX4,ISG15,PRKN,PLEKHN1,EGR3,GPLD1,CD44,SLC43A2,NELFB,CYBA,TGIF1,ZBTB21,WDR6,ADAM8,CDK5RAP2,TSPAN15…	GO:BP	signal transduction	GO:0007165	0.0007273	4008	456	108	ENSBGRG00000020700,NSG1,CD109,ENSBGRG00000003150,ARRDC3,IKBKE,ENSBGRG00000019226,GRID2,DUSP6,CYP1B1,FGFR4,VWC2L,ENSBGRG00000011881,PLAU,DTX4,SFRP4,RUVBL1,ITGAV,SLC8A3,IL19,LRP4,ATP2A2,ENSBGRG00000011058,SELP,ENSBGRG00000000877,ACKR3,ACTN2,PDE10A,IFNAR1,HBEGF,TMEM100,DNAI1,LIF,HOMER1,SOX4,REN,WNT2,CHRNA3,SPRY4,RET,ITGA2,F2,SPRY2,ENSBGRG00000024423,FIBIN,FAM83D,RASD2,UBASH3B,TNFRSF8,SFRP2,KPNA2,ENS…
GO:BP	negative regulation of macromolecule metabolic process	GO:0010605	0.00137934	1609	404	50	IFI6,OAS1,INPP5J,NR4A1,RORC,GPNMB,VSIG4,SPRY1,FKBP6,SHOX2,RARB,HEY2,NR4A2,ENSBGRG00000008198,KPNA7,MLH1,ATF3,PTGS2,KLF4,PCSK1N,HDAC10,ID3,PARP10,PCID2,PINK1,MSX2,CLEC4A,TREM2,SLX4,PLEKHN1,ECM1,SFRP1,MITF,PTX3,MYB,ITGAV,ANKRD1,OSR2,PTPRJ,ENPP1,GPR18,F2,ZBTB16,SORL1,ARG2,PASK,MSC,STC2,HIF1A,RUNX2	GO:BP	extracellular structure organization	GO:0043062	0.000937946	167	635	17	COL4A6,POMT1,NOXO1,HAS3,VIT,COL11A2,HPSE2,VWA1,TNFRSF11B,FBLN5,ANTXR1,ADAMTSL4,LOX,COL2A1,ADAMTSL2,MMP9,DPP4	GO:BP	angiogenesis	GO:0001525	0.000919101	314	456	20	LOXL2,PLXDC1,HK2,CYP1B1,VASH2,ITGAV,AGO2,ACKR3,TMEM100,SPRY2,SFRP2,IHH,EDNRA,ECM1,HDAC9,ADGRB3,STAB1,AGTR1,C3,FOXC2
GO:BP	response to external biotic stimulus	GO:0043207	0.0014285	659	404	28	IFI6,TF,OAS1,PLAC8,ENSBGRG00000012118,RGS1,VNN1,MX1,C3,HMCN1,VSIG4,ENSBGRG00000025117,OAS2,IFI44L,MLH1,CA3,CD74,TREM2,STAB2,ENSBGRG00000023471,PTX3,IFNAR1,DCLK1,ANKRD1,S100A9,F2,ARG2,HIF1A	GO:BP	epithelium development	GO:0060429	0.000978332	742	635	41	SFRP4,SPRY1,TMEM100,HBEGF,PCDH8,FGF7,ALDH1A2,DEUP1,HPSE,KLF4,TCAP,MAFF,PHGDH,CD109,CLDN5,WNK4,RET,HOXB5,ACTG1,BMP15,EVPL,CD44,FZD2,UPK1A,HOXA5,WNT4,NR2F2,XDH,ARX,GATA5,EDNRA,STC1,BMP6,ADAMTSL4,MMP12,COL2A1,FST,ADAMTSL2,MMP9,INHBA,FLRT3	GO:BP	cellular response to stimulus	GO:0051716	0.00106505	4884	456	125	ENSBGRG00000020700,NSG1,CD109,ENSBGRG00000003150,ARRDC3,IKBKE,ENSBGRG00000019226,GRID2,DUSP6,GFPT2,HK2,CYP1B1,FGFR4,PDE12,VWC2L,ENSBGRG00000011881,PLAU,DTX4,SFRP4,RUVBL1,ITGAV,MAPK15,SLC8A3,IL19,LRP4,ATP2A2,ENSBGRG00000011058,PPARGC1A,SELP,ENSBGRG00000000877,MFSD2A,ACKR3,ACTN2,PDE10A,IFNAR1,HBEGF,TMEM100,DNAI1,LIF,HOMER1,DCTPP1,SOX4,MAP1LC3C,REN,WNT2,CHRNA3,SPRY4,RET,ITGA2,F2,SPRY2,ENSBGRG0000002…
GO:BP	response to other organism	GO:0051707	0.0014285	659	404	28	IFI6,TF,OAS1,PLAC8,ENSBGRG00000012118,RGS1,VNN1,MX1,C3,HMCN1,VSIG4,ENSBGRG00000025117,OAS2,IFI44L,MLH1,CA3,CD74,TREM2,STAB2,ENSBGRG00000023471,PTX3,IFNAR1,DCLK1,ANKRD1,S100A9,F2,ARG2,HIF1A	GO:BP	regulation of localization	GO:0032879	0.00113667	1577	635	69	NR4A3,SFRP4,HBEGF,CAMK2B,ROR2,FGF7,GADD45A,ADCYAP1,TNFSF18,SPRY2,ASIC2,NTNG2,KLF4,CELSR2,RASGRF2,ENSBGRG00000008198,GPSM2,ARHGEF16,CLDN5,GPNMB,WNK4,RET,ACTG1,PRKN,MYOM1,GPLD1,SLC43A2,CYBA,ADAM8,WNT5B,UNC5C,WNT4,FGG,APOD,ECM1,ENSBGRG00000025617,TIMP1,CXCR3,REN,NR2F2,CXCL11,DCLK1,EDNRA,STC1,WAS,SLC30A3,ENSBGRG00000025972,PTPRC,MITF,PTPRR,ENSBGRG00000023770,ADARB1,CD4,SCARB1,DERL3,APOA1,SFRP1,STIM1,…	GO:BP	negative regulation of biological process	GO:0048519	0.00112248	3225	456	91	TNFAIP6,PTX3,ENSBGRG00000020700,CD109,LOXL2,FGFRL1,ARRDC3,IKBKE,ATP9A,GRID2,DUSP6,NT5E,HK2,TES,CYP1B1,ENSBGRG00000002058,ENSBGRG00000011804,PDE12,VWC2L,ENSBGRG00000019707,PLAU,SFRP4,ITGAV,MAPK15,SLC8A3,AGO2,IL19,MYB,FHOD3,LRP4,SORCS2,ATP2A2,PPARGC1A,MTERF3,MFSD2A,ACKR3,NOCT,ACTN2,LIF,SOX4,PTGES,SPRY4,F2,SPRY2,UBASH3B,SFRP2,ENSBGRG00000003255,FGG,APOD,GRIA1,SRGN,DKK2,PTHLH,SERPING1,IHH,TFPI2,TNFRS…
GO:BP	negative regulation of cellular process	GO:0048523	0.00148375	2956	404	77	DLK1,IFI6,OAS1,PLAC8,INPP5J,CTSH,NR4A1,RORC,GPNMB,VNN1,NDRG4,RASAL1,VSIG4,SPRY1,CDK5RAP2,BRINP2,SHOX2,NGFR,RARB,HEY2,NR4A2,ZWILCH,ENSBGRG00000008198,MLH1,SUSD2,CD74,ATF3,PTGS2,KLF4,ROR2,SCIN,PCSK1N,RYR2,HDAC10,ID3,PARP10,PCID2,PINK1,MSX2,EPHA3,TREM2,SLX4,PLEKHN1,ECM1,RARRES1,NEFL,SFRP1,MYOC,CYP1B1,MITF,PTX3,DCLK1,MYB,STC1,ITGAV,ANKRD1,COL5A2,OSR2,SOCS3,ENPP3,PTPRJ,DERL3,ENPP1,GPR18,LIF,KREMEN1,HK…	GO:BP	regulation of cell death	GO:0010941	0.00113757	972	635	49	VNN1,SFRP4,PLAC8,AMIGO2,IFI6,ATF3,GADD45A,NR4A2,ALDH1A2,SPRY2,ASIC2,ENSBGRG00000023506,KLF4,PTGS2,NR4A1,HTRA2,TCIM,IVNS1ABP,GPNMB,RAPSN,PRKN,PLEKHN1,EGR3,GPLD1,CD44,ADAM8,UNC5C,HOXA5,WNT4,DUSP6,FGG,KCNMA1,ZBTB16,ARHGAP10,IL20RA,CD27,PRF1,PTPRC,MITF,ADAMTSL4,CD3G,NEFL,SFRP1,PTGFR,LOX,COL2A1,SOCS3,MMP9,INHBA	GO:BP	negative regulation of response to stimulus	GO:0048585	0.00124191	1009	456	40	TNFAIP6,CD109,ARRDC3,GRID2,DUSP6,NT5E,VWC2L,PLAU,SFRP4,ITGAV,IL19,LRP4,ACKR3,LIF,SPRY4,F2,SPRY2,UBASH3B,SFRP2,FGG,APOD,DKK2,SERPING1,MMP9,MMP12,CD84,RASL11B,TBX21,PTPRR,ECM1,RASAL1,PTPRC,NLRC3,CASTOR1,ZFP36,ADAMTSL2,WNT11,APOA1,CD96,C5AR2
GO:BP	regulation of biological quality	GO:0065008	0.00155433	2245	404	63	IFI6,TF,OAS1,PLAC8,CTSH,SCARA5,PAX8,COL11A2,ENSBGRG00000026531,CELSR2,CA12,SLC25A33,SLC6A4,SHOX2,NGFR,HEY2,MLH1,CD74,PTGS2,LPL,SCIN,GRIP2,PCSK1N,RYR2,PCID2,PINK1,ENSBGRG00000022376,AGRN,TREM2,SLX4,PLEKHN1,KCNMA1,ENSBGRG00000000153,REN,NEFL,SFRP1,MYOC,CYP1B1,GRIP1,ENSBGRG00000002365,STC1,ENSBGRG00000019226,HOMER1,SLC22A3,ABCA1,RDH10,SUCNR1,PTPRJ,ENPP1,LIF,P2RX1,HK2,MED13,F2,LOX,PTPRN,F5,B4GALT5,PT…	GO:BP	regulation of cellular component movement	GO:0051270	0.00136064	643	635	37	NR4A3,HBEGF,CAMK2B,ROR2,FGF7,GADD45A,TNFSF18,SPRY2,NTNG2,KLF4,ENSBGRG00000008198,CLDN5,GPNMB,RET,ACTG1,GPLD1,ADAM8,WNT5B,UNC5C,WNT4,APOD,ECM1,ENSBGRG00000025617,TIMP1,CXCR3,NR2F2,STC1,WAS,ENSBGRG00000025972,PTPRC,MITF,PTPRR,ADARB1,SFRP1,PTN,MMP9,DPP4	GO:BP	biological regulation	GO:0065007	0.0012734	8275	456	189	TNFAIP6,PTX3,ENSBGRG00000020700,CHODL,NSG1,CD109,LOXL2,ZMYND10,P2RX1,FGFRL1,ENSBGRG00000003150,ARRDC3,DNAH11,HOXD10,RNF122,IKBKE,ENSBGRG00000019226,ATP9A,GRID2,DUSP6,NT5E,HK2,EHF,TES,ENSBGRG00000015559,PROM1,CYP1B1,ENSBGRG00000002058,FGFR4,ENSBGRG00000011804,PDE12,MYH14,ENSBGRG00000024425,VWC2L,ENSBGRG00000011881,ENSBGRG00000019707,PLAU,DTX4,SFRP4,VASH2,RUVBL1,MYH6,ITGAV,MAPK15,SLC8A3,AGO2,IL19,A…
GO:BP	axoneme assembly	GO:0035082	0.00178511	53	404	8	CC2D2A,ZMYND10,DNAH7,CFAP44,CCDC65,DNAH5,RSPH1,RSPH9	GO:BP	positive regulation of cell differentiation	GO:0045597	0.00138907	513	635	32	VNN1,SFRP4,TMEM100,BRINP2,EGR2,NOCT,BNC1,PTGS2,CLDN5,ENSBGRG00000019169,ISG15,EGR3,ADAM8,HOXA5,WNT4,GDPD2,ZBTB16,SCUBE2,GATA5,CD27,BMP6,PTPRC,CD4,LPAR3,APOA1,NEFL,FAM210B,SFRP1,PTN,CXCL9,PTPRD,INHBA	GO:BP	regulation of cellular component movement	GO:0051270	0.00128174	643	456	30	DNAH11,ENSBGRG00000019226,CYP1B1,PLAU,ITGAV,MAPK15,AGO2,SELP,HBEGF,CCDC65,LAMC2,RET,SPRY2,SFRP2,APOD,TF,MMP9,TREM2,PTPRR,ATP1B2,ECM1,HDAC9,PTPRC,WAS,CCL19,RRAS2,WNT11,CXCR3,C5AR2,FOXC2
GO:BP	extracellular matrix organization	GO:0030198	0.0020732	165	404	13	HAS3,COL11A2,WDR72,COL4A6,CYP1B1,PTX3,ENSBGRG00000019226,COL5A2,ADAMTSL4,NID1,LOX,CRISPLD2,COL1A2	GO:BP	positive regulation of gene expression	GO:0010628	0.00141619	698	635	39	SFRP4,ATF3,NOCT,OAS1,ADCYAP1,ALDH1A2,SPRY2,KPNA7,PLP1,HPSE,KLF4,ENSBGRG00000008198,CLDN5,RET,ACTG1,RPUSD4,EPHX2,ISG15,PRKN,MYOM1,NSUN5,CYBA,ADAM8,HOXA5,SLC6A4,IRF4,OSR2,ARX,PRDX6,GATA5,MZB1,TBX21,BMP6,PTPRC,MITF,MMP12,PTGFR,ITK,INHBA	GO:BP	vasculature development	GO:0001944	0.00133887	476	456	25	LOXL2,PLXDC1,HK2,CYP1B1,VASH2,ITGAV,AGO2,ACKR3,TMEM100,LIF,SOX4,WNT2,SPRY2,SFRP2,IHH,EDNRA,SVEP1,ECM1,HDAC9,ADGRB3,STAB1,AGTR1,WNT11,C3,FOXC2
GO:BP	external encapsulating structure organization	GO:0045229	0.0020732	165	404	13	HAS3,COL11A2,WDR72,COL4A6,CYP1B1,PTX3,ENSBGRG00000019226,COL5A2,ADAMTSL4,NID1,LOX,CRISPLD2,COL1A2	GO:BP	macromolecule metabolic process	GO:0043170	0.00166249	6485	635	206	NR4A3,SFRP4,SPRY1,MGAT5B,ENSBGRG00000006887,ENSBGRG00000020700,ENSBGRG00000019312,HOXD11,ENSBGRG00000020465,ENSBGRG00000002058,RORC,HBEGF,MMP16,PLAC8,ENSBGRG00000025743,EGR2,INPP5J,HOXD10,IFI6,CPT1B,CAMK2B,CPXM2,MAST2,ATF3,ROR2,ENSBGRG00000024807,ENSBGRG00000024583,ENSBGRG00000017142,FGF7,NOCT,ENSBGRG00000013984,OAS1,ENSBGRG00000003075,GADD45A,NR4A2,ADCYAP1,ALDH1A2,ENSBGRG00000019329,TNFSF18,SPRY…	GO:BP	regulation of cell differentiation	GO:0045595	0.00165611	944	456	38	ENSBGRG00000020700,CD109,LOXL2,ENSBGRG00000019226,PROM1,ENSBGRG00000002058,VWC2L,SFRP4,ITGAV,MYB,LRP4,NOCT,TMEM100,LIF,SOX4,WNT2,SPRY4,RBFOX1,F2,SPRY2,UBASH3B,SFRP2,GDPD2,PTHLH,IHH,CXCL9,MMP9,TREM2,ID3,TBX21,RANBP3L,PTPRC,BMP6,ENSBGRG00000006631,ZFP36,APOA1,MAPT,SLC6A6
GO:BP	positive regulation of multicellular organismal process	GO:0051240	0.00208639	874	404	33	OAS1,PLAC8,CTSH,VNN1,C3,SPRY1,OAS2,SHOX2,NGFR,HEY2,ENSBGRG00000008198,EGR2,MLH1,CD74,PTGS2,KLF4,LPL,RYR2,PCID2,TREM2,ECM1,NEFL,CYP1B1,MYB,OSR2,LIF,HK2,F2,ZBTB16,SORL1,B4GALT5,HIF1A,RUNX2	GO:BP	positive regulation of multicellular organismal process	GO:0051240	0.00189101	874	635	45	VNN1,SPRY1,OXT,PLAC8,EGR2,AMIGO2,OAS1,ADCYAP1,ASIC2,HPSE,KLF4,ENSBGRG00000008198,PTGS2,RET,VASH2,ENSBGRG00000019169,ISG15,EGR3,CYBA,ADAM8,WNT4,FGG,ECM1,ZBTB16,IRF4,OSR2,ARX,SCUBE2,GATA5,CD27,TBX21,BMP6,PTPRC,CD4,LPAR3,MMP12,NEFL,SRPX2,PTN,ITK,PTPRD,FST,NLGN1,INHBA,FLRT3	GO:BP	extracellular matrix organization	GO:0030198	0.00171084	165	456	14	PTX3,LOXL2,ENSBGRG00000019226,CYP1B1,FGFR4,VWA1,SFRP2,IHH,TNFRSF11B,MMP9,HAS3,FBLN5,ADAMTSL2,FOXC2
GO:BP	regulation of immune system process	GO:0002682	0.00233107	796	404	31	OAS1,ENSBGRG00000012118,CTSH,GPNMB,VNN1,C3,VSIG4,ENSBGRG00000020465,ENSBGRG00000008198,MLH1,CD74,SCIN,PCID2,TREM2,ECM1,MZB1,C1QB,SFRP1,MITF,MYB,ENSBGRG00000019226,ENPP3,PTPRJ,HCST,GPR18,LIF,ZBTB16,LOX,ARG2,HIF1A,FCER2	GO:BP	T cell activation	GO:0042110	0.00197624	303	635	23	VNN1,TNFSF18,ENSBGRG00000008198,GPNMB,ENSBGRG00000019169,EGR3,CD44,ADAM8,WNT4,ZBTB16,IRF4,ENSBGRG00000006631,CD27,WAS,TBX21,ENSBGRG00000025972,PTPRC,CD4,CTPS1,ITGAL,ITK,SIT1,DPP4	GO:BP	external encapsulating structure organization	GO:0045229	0.00171084	165	456	14	PTX3,LOXL2,ENSBGRG00000019226,CYP1B1,FGFR4,VWA1,SFRP2,IHH,TNFRSF11B,MMP9,HAS3,FBLN5,ADAMTSL2,FOXC2
GO:BP	cell adhesion	GO:0007155	0.00233107	796	404	31	GPNMB,VNN1,VSIG4,CELSR2,FAT2,ENSBGRG00000008198,CTNND2,CXCR4,CD74,KLF4,NR4A3,EPHA3,ENSBGRG00000016748,STAB2,PCDHB7,MYOC,CYP1B1,MYB,ITGAV,ENSBGRG00000019226,NCAM1,S100A9,THBS2,PTPRJ,PCDHB4,NID1,LIF,ZBTB16,ARG2,ITGAD,ENSBGRG00000023551	GO:BP	protein metabolic process	GO:0019538	0.00223117	3753	635	132	SPRY1,MGAT5B,ENSBGRG00000006887,ENSBGRG00000020700,ENSBGRG00000020465,HBEGF,MMP16,ENSBGRG00000025743,EGR2,INPP5J,IFI6,CAMK2B,CPXM2,MAST2,ROR2,ENSBGRG00000024807,ENSBGRG00000024583,ENSBGRG00000017142,FGF7,NOCT,ENSBGRG00000013984,ENSBGRG00000003075,GADD45A,ADCYAP1,ENSBGRG00000019329,TNFSF18,SPRY2,ENSBGRG00000008491,ANPEP,POMT1,APOLD1,KPNA7,HPSE,TIPARP,KLF4,ST8SIA2,ENSBGRG00000026590,USP19,PTGS2,NR4…	GO:BP	axonemal dynein complex assembly	GO:0070286	0.00184981	21	456	6	ZMYND10,DNAH7,DNAI2,DNAI1,CCDC65,DNAH1
GO:BP	extracellular structure organization	GO:0043062	0.00237431	167	404	13	HAS3,COL11A2,WDR72,COL4A6,CYP1B1,PTX3,ENSBGRG00000019226,COL5A2,ADAMTSL4,NID1,LOX,CRISPLD2,COL1A2	GO:BP	cell communication	GO:0007154	0.00254579	4342	635	148	VNN1,NR4A3,SFRP4,SPRY1,ENSBGRG00000020700,TMEM100,MX1,HBEGF,RGS1,IFI6,COL4A6,ATF3,ROR2,FGF7,OAS1,DLK1,GADD45A,NR4A2,ADCYAP1,ALDH1A2,COL4A5,TNFSF18,SPRY2,ASIC2,KCP,NTNG2,WFIKKN2,SLC25A33,HPSE,TIPARP,KLF4,CELSR2,RASGRF2,RGS11,ENSBGRG00000008198,PTGS2,ENSBGRG00000005168,RND3,HTRA2,ENSBGRG00000016657,TCIM,FIBIN,GRIP2,GPSM2,CD109,IVNS1ABP,CLDN5,GPNMB,RET,ENSBGRG00000016246,RAPSN,RERGL,ISG15,PRKN,MYOM1…	GO:BP	transport	GO:0006810	0.00193442	2796	456	81	ENSBGRG00000023632,SPAG17,PTX3,P2RX1,SLC1A5,DNAH11,ENSBGRG00000019226,ATP9A,KCNG1,GRID2,HK2,PLIN2,SFRP4,ITGAV,MAPK15,SLC8A3,ATP2B2,SORCS2,ATP2A2,MFSD2A,ACKR3,SLC12A3,ACTN2,CNGA3,DNAI1,LIF,HOMER1,KCNK12,SOX4,AP3B2,DENND2A,MAP1LC3C,PTGES,REN,SLC28A1,LRRC8B,CHRNA3,SLC17A9,F2,SLC7A1,UBASH3B,KPNA2,ENSBGRG00000003255,FGG,APOD,TF,GRIA1,ENSBGRG00000002049,PLTP,EHD3,CXCL9,MMP9,ENSBGRG00000014632,EDNRA,TRE…
GO:BP	localization of cell	GO:0051674	0.00270509	1012	404	36	TF,CTSH,NR4A1,GPNMB,NDRG4,CELSR2,FAT2,NR4A2,ENSBGRG00000008198,CD74,CCDC141,SYNE2,KLF4,ROR2,ADAMTS1,NR4A3,TREM2,ECM1,SFRP1,MYOC,CYP1B1,MITF,DCLK1,STC1,ITGAV,ENSBGRG00000019226,S100A9,PTPRJ,CFAP44,DNAH5,GPR18,SORL1,RSPH9,LOX,DNAH11,HIF1A	GO:BP	metabolic process	GO:0008152	0.00318346	7910	635	241	VNN1,NR4A3,SFRP4,SPRY1,MGAT5B,ENSBGRG00000006887,ENSBGRG00000020700,ENSBGRG00000019312,HOXD11,ENSBGRG00000020465,ENSBGRG00000002058,RORC,OXT,HBEGF,EFR3B,ACSBG1,MMP16,PLAC8,CH25H,ENSBGRG00000025743,EGR2,INPP5J,HOXD10,IFI6,CPT1B,CAMK2B,CPXM2,MAST2,ATF3,ROR2,ENSBGRG00000024807,ENSBGRG00000024583,ENSBGRG00000017142,FGF7,NOCT,ENSBGRG00000013984,OAS1,ENSBGRG00000006444,ENSBGRG00000003075,GADD45A,NR4A2,…	GO:BP	extracellular structure organization	GO:0043062	0.00197777	167	456	14	PTX3,LOXL2,ENSBGRG00000019226,CYP1B1,FGFR4,VWA1,SFRP2,IHH,TNFRSF11B,MMP9,HAS3,FBLN5,ADAMTSL2,FOXC2
GO:BP	cell motility	GO:0048870	0.00270509	1012	404	36	TF,CTSH,NR4A1,GPNMB,NDRG4,CELSR2,FAT2,NR4A2,ENSBGRG00000008198,CD74,CCDC141,SYNE2,KLF4,ROR2,ADAMTS1,NR4A3,TREM2,ECM1,SFRP1,MYOC,CYP1B1,MITF,DCLK1,STC1,ITGAV,ENSBGRG00000019226,S100A9,PTPRJ,CFAP44,DNAH5,GPR18,SORL1,RSPH9,LOX,DNAH11,HIF1A	GO:BP	ossification	GO:0001503	0.0037071	247	635	20	MMP16,EGR2,NOCT,COL13A1,ISG15,WNT4,ECM1,GDPD2,ZBTB16,PTHLH,TNN,OSR2,SCUBE2,BMP6,OMD,SFRP1,PTN,LOX,COL2A1,MMP9	GO:BP	blood vessel morphogenesis	GO:0048514	0.0020201	391	456	22	LOXL2,PLXDC1,HK2,CYP1B1,VASH2,ITGAV,AGO2,ACKR3,TMEM100,SOX4,SPRY2,SFRP2,IHH,EDNRA,ECM1,HDAC9,ADGRB3,STAB1,AGTR1,WNT11,C3,FOXC2
GO:BP	biological adhesion	GO:0022610	0.0027221	802	404	31	GPNMB,VNN1,VSIG4,CELSR2,FAT2,ENSBGRG00000008198,CTNND2,CXCR4,CD74,KLF4,NR4A3,EPHA3,ENSBGRG00000016748,STAB2,PCDHB7,MYOC,CYP1B1,MYB,ITGAV,ENSBGRG00000019226,NCAM1,S100A9,THBS2,PTPRJ,PCDHB4,NID1,LIF,ZBTB16,ARG2,ITGAD,ENSBGRG00000023551	GO:BP	signal transduction	GO:0007165	0.00382067	4008	635	138	VNN1,NR4A3,SFRP4,SPRY1,ENSBGRG00000020700,TMEM100,MX1,HBEGF,RGS1,IFI6,COL4A6,ATF3,ROR2,FGF7,OAS1,DLK1,GADD45A,NR4A2,ADCYAP1,ALDH1A2,COL4A5,TNFSF18,SPRY2,ASIC2,KCP,WFIKKN2,SLC25A33,HPSE,TIPARP,KLF4,CELSR2,RASGRF2,RGS11,ENSBGRG00000008198,PTGS2,ENSBGRG00000005168,RND3,HTRA2,ENSBGRG00000016657,TCIM,FIBIN,GRIP2,GPSM2,CD109,IVNS1ABP,CLDN5,GPNMB,RET,ENSBGRG00000016246,RERGL,ISG15,PRKN,MYOM1,GPLD1,CD44,…	GO:BP	regulation of cell communication	GO:0010646	0.00241833	1996	456	63	CD109,ARRDC3,IKBKE,GRID2,DUSP6,CYP1B1,FGFR4,VWC2L,PLAU,SFRP4,RUVBL1,ITGAV,SLC8A3,IL19,LRP4,SORCS2,ATP2A2,SELP,ACKR3,HBEGF,TMEM100,LIF,HOMER1,SOX4,REN,SPRY4,RET,F2,SPRY2,FAM83D,UBASH3B,SFRP2,ENSBGRG00000003255,FGG,APOD,TF,GRIA1,DKK2,IHH,MMP9,TREM2,MMP12,RASL11B,PTPRR,SH3TC2,ECM1,RASAL1,PTPRC,NLRC3,BMP6,NLGN3,CASTOR1,PAX8,CCL19,IL20RA,ADAMTSL2,WNT11,APOA1,C3,MAPT,C5AR2,SLC6A6,MST1R
GO:BP	regulation of cellular component movement	GO:0051270	0.00279793	643	404	27	TF,CTSH,GPNMB,NDRG4,ENSBGRG00000008198,CD74,SYNE2,KLF4,ROR2,ADAMTS1,NR4A3,RYR2,TREM2,ECM1,SFRP1,MYOC,CYP1B1,MITF,STC1,ITGAV,ENSBGRG00000019226,PTPRJ,CCDC65,GPR18,SORL1,DNAH11,HIF1A	GO:BP	epithelial cell proliferation	GO:0050673	0.0041735	271	635	21	FGF7,ALDH1A2,NR4A1,CD109,VASH2,EGR3,HOXA5,ECM1,OSR2,NR2F2,XDH,COL8A1,BMP6,SCARB1,MMP12,APOA1,SFRP1,PTN,COL8A2,AGTR1,FST	GO:BP	establishment of localization	GO:0051234	0.00261895	2911	456	83	ENSBGRG00000023632,SPAG17,PTX3,P2RX1,SLC1A5,DNAH11,ENSBGRG00000019226,ATP9A,KCNG1,GRID2,HK2,PLIN2,SFRP4,ITGAV,MAPK15,SLC8A3,ATP2B2,SORCS2,ATP2A2,MFSD2A,ACKR3,SLC12A3,ACTN2,CNGA3,DNAI1,LIF,HOMER1,KCNK12,SOX4,AP3B2,DENND2A,MAP1LC3C,PTGES,REN,SLC28A1,LRRC8B,CHRNA3,SLC17A9,F2,SLC7A1,FAM83D,UBASH3B,KPNA2,ENSBGRG00000003255,FGG,APOD,TF,GRIA1,ENSBGRG00000002049,PLTP,EHD3,CXCL9,MMP9,ENSBGRG00000014632,ED…
GO:BP	defense response	GO:0006952	0.00309334	807	404	31	IFI6,OAS1,PLAC8,ENSBGRG00000012118,VNN1,MX1,PLP1,C3,VSIG4,ENSBGRG00000025117,OAS2,IFI44L,ENSBGRG00000008198,CD74,PTGS2,KLF4,TREM2,STAB2,ECM1,ENSBGRG00000023471,PTX3,IFNAR1,S100A9,ENPP3,SUCNR1,IL4R,P2RX1,F2,ARG2,PTGES,HIF1A	GO:BP	skeletal system morphogenesis	GO:0048705	0.00418664	166	635	16	SFRP4,MMP16,HOXD10,TIPARP,COL13A1,MDFI,HOXB6,HOXB5,COL11A2,FREM1,HOXA5,OSR2,SCUBE2,STC1,BMP6,COL2A1	GO:BP	regulation of signaling	GO:0023051	0.00285453	2006	456	63	CD109,ARRDC3,IKBKE,GRID2,DUSP6,CYP1B1,FGFR4,VWC2L,PLAU,SFRP4,RUVBL1,ITGAV,SLC8A3,IL19,LRP4,SORCS2,ATP2A2,SELP,ACKR3,HBEGF,TMEM100,LIF,HOMER1,SOX4,REN,SPRY4,RET,F2,SPRY2,FAM83D,UBASH3B,SFRP2,ENSBGRG00000003255,FGG,APOD,TF,GRIA1,DKK2,IHH,MMP9,TREM2,MMP12,RASL11B,PTPRR,SH3TC2,ECM1,RASAL1,PTPRC,NLRC3,BMP6,NLGN3,CASTOR1,PAX8,CCL19,IL20RA,ADAMTSL2,WNT11,APOA1,C3,MAPT,C5AR2,SLC6A6,MST1R
GO:BP	microtubule bundle formation	GO:0001578	0.00313653	76	404	9	CDK5RAP2,CC2D2A,ZMYND10,DNAH7,CFAP44,CCDC65,DNAH5,RSPH1,RSPH9	GO:BP	organic substance metabolic process	GO:0071704	0.0050718	7600	635	232	VNN1,NR4A3,SFRP4,SPRY1,MGAT5B,ENSBGRG00000006887,ENSBGRG00000020700,ENSBGRG00000019312,HOXD11,ENSBGRG00000020465,ENSBGRG00000002058,RORC,HBEGF,EFR3B,ACSBG1,MMP16,PLAC8,CH25H,ENSBGRG00000025743,EGR2,INPP5J,HOXD10,IFI6,CPT1B,CAMK2B,CPXM2,MAST2,ATF3,ROR2,ENSBGRG00000024807,ENSBGRG00000024583,ENSBGRG00000017142,FGF7,NOCT,ENSBGRG00000013984,OAS1,ENSBGRG00000006444,ENSBGRG00000003075,GADD45A,NR4A2,ADCY…	GO:BP	regulation of cell adhesion	GO:0030155	0.002917	464	456	24	ENSBGRG00000019226,CYP1B1,PLAU,ITGAV,MYB,SELP,LIF,SOX4,SPRY4,RET,SLC7A1,UBASH3B,FGG,APOD,IHH,MMP12,TBX21,PTPRC,BMP6,COL8A1,APOA1,CXCR3,MDGA1,FOXC2
GO:BP	cellular response to stimulus	GO:0051716	0.00323338	4884	404	111	HSPA6,DLK1,IFI6,TF,OAS1,ENSBGRG00000012118,RERGL,RGS1,SRGN,CTSH,NR4A1,RORC,GPNMB,VNN1,SCARA5,MX1,PAX8,NDRG4,ZNF277,C3,RASAL1,SLC52A3,SPRY1,CELSR2,CDK5RAP2,SLC25A33,SLC6A4,BRINP2,COL4A6,OAS2,SHOX2,NGFR,RARB,HEY2,NR4A2,ZWILCH,ENSBGRG00000008198,ADGRB3,EGR2,MLH1,CTNND2,CC2D2A,CREB3L4,CXCR4,ENSBGRG00000000541,CD74,ATF3,PTGS2,KLF4,ROR2,LPL,GRIP2,ASB10,NR4A3,RGS11,RYR2,HDAC10,ID3,PARP10,ENSBGRG00000024…	GO:BP	regulation of biological quality	GO:0065008	0.00573123	2245	635	87	SFRP4,OXT,PLAC8,AMIGO2,IFI6,NOCT,OAS1,ADCYAP1,ALDH1A2,ASIC2,NTNG2,FHOD3,SCARA5,SLC25A33,HPSE,TIPARP,CELSR2,RASGRF2,USP19,PTGS2,POPDC3,GRIP2,ENSBGRG00000001761,SLC2A4,CLDN5,WNK4,HOXB6,RET,FASTK,SLX4,CA12,EPHX2,ISG15,PRKN,PLEKHN1,CYBA,COL11A2,ADAM8,PCBP4,HOXA5,SLC6A4,WNT4,FGG,KCNMA1,IRF4,REN,H6PD,GRIA1,EHD3,CXCL11,IL20RA,SLC22A3,EDNRA,STC1,WAS,SLC30A3,BMP6,PTPRC,GRIP1,S100B,COCH,LPAR3,SCARB1,APOA1,…	GO:BP	kidney development	GO:0001822	0.00315144	199	456	15	PROM1,LRP4,RDH10,LIF,SOX4,REN,RET,MMP9,ID3,BMP6,WNT2B,AGTR1,PAX8,WNT11,FOXC2
GO:BP	regulation of cell differentiation	GO:0045595	0.00405385	944	404	34	VNN1,ENSBGRG00000026583,SPRY1,CDK5RAP2,BNC1,BRINP2,SHOX2,RARB,HEY2,EGR2,CD74,PTGS2,KLF4,LPL,SCIN,ID3,PCID2,TREM2,NEFL,SFRP1,MYOC,MITF,MYB,ITGAV,ENSBGRG00000019226,COL5A2,ENPP1,LIF,F2,ZBTB16,SORL1,LOX,HIF1A,RUNX2	GO:BP	signaling	GO:0023052	0.00603207	4298	635	145	VNN1,NR4A3,SFRP4,SPRY1,ENSBGRG00000020700,TMEM100,MX1,HBEGF,RGS1,IFI6,COL4A6,ATF3,ROR2,FGF7,OAS1,DLK1,GADD45A,NR4A2,ADCYAP1,ALDH1A2,COL4A5,TNFSF18,SPRY2,ASIC2,KCP,NTNG2,WFIKKN2,SLC25A33,HPSE,TIPARP,KLF4,CELSR2,RASGRF2,RGS11,ENSBGRG00000008198,PTGS2,ENSBGRG00000005168,RND3,HTRA2,ENSBGRG00000016657,TCIM,FIBIN,GRIP2,GPSM2,CD109,IVNS1ABP,CLDN5,GPNMB,RET,ENSBGRG00000016246,RAPSN,RERGL,ISG15,PRKN,MYOM1…	GO:BP	regulation of locomotion	GO:0040012	0.00330843	638	456	29	ARRDC3,ENSBGRG00000019226,CYP1B1,PLAU,ITGAV,MAPK15,AGO2,SELP,HBEGF,LAMC2,RET,SPRY2,SFRP2,APOD,TF,MMP9,TREM2,PTPRR,ATP1B2,ECM1,HDAC9,PTPRC,WAS,CCL19,RRAS2,WNT11,CXCR3,C5AR2,FOXC2
GO:BP	animal organ morphogenesis	GO:0009887	0.00418106	657	404	27	CTSH,COL13A1,PAX8,COL11A2,WDR72,SPRY1,SLC6A4,MMP16,SHOX2,NGFR,RARB,HEY2,ADAMTS1,RYR2,ID3,RSPO2,CHAD,STC1,ANKRD1,COL5A2,OSR2,RDH10,LIF,DNAH11,HIF1A,COL1A2,RUNX2	GO:BP	positive regulation of metabolic process	GO:0009893	0.00628605	2284	635	88	NR4A3,SFRP4,ENSBGRG00000002058,OXT,HBEGF,PLAC8,EGR2,HOXD10,ATF3,FGF7,NOCT,OAS1,GADD45A,NR4A2,ADCYAP1,ALDH1A2,TNFSF18,SPRY2,ENSBGRG00000024425,KPNA7,PLP1,HPSE,BNC1,TIPARP,KLF4,ENSBGRG00000008198,PTGS2,GPD1,NR4A1,ENSBGRG00000005168,DBP,HTRA2,TCIM,MAFF,CLDN5,GPNMB,RET,HOXB5,ACTG1,SLX4,RPUSD4,EPHX2,ISG15,HAS3,PRKN,MYOM1,PLEKHN1,NSUN5,EGR3,GPLD1,CD44,CYBA,ADAM8,CDK5RAP2,FZD2,HOXA5,SLC6A4,WNT4,STAR,ZBT…	GO:BP	skeletal system development	GO:0001501	0.00346046	342	456	20	LOXL2,FGFRL1,HOXD10,ENSBGRG00000002058,SFRP4,MTHFD1L,RDH10,SOX4,SFRP2,PTHLH,IHH,MMP9,RANBP3L,ECM1,PTPRC,BMP6,WNT2B,BGN,WNT11,FOXC2
GO:BP	biomineral tissue development	GO:0031214	0.00489813	102	404	10	SRGN,WDR72,HEY2,RSPO2,ECM1,OSR2,OMD,LOX,HIF1A,COL1A2	GO:BP	response to biotic stimulus	GO:0009607	0.00660721	688	635	37	VNN1,MX1,PLAC8,RGS1,IFI6,HMCN1,NOCT,OAS1,KLF4,IVNS1ABP,ACTG1,SLX4,CA3,ENSBGRG00000019169,ISG15,CYBA,ADAM8,ENSBGRG00000012118,ENSBGRG00000025149,PTGER1,ENSBGRG00000025617,FKBP5,IRF4,DCLK1,PRF1,CD96,WAS,TBX21,ENSBGRG00000004722,BMP6,PTPRC,COCH,SCARB1,MMP12,PTGFR,FAM20A,CXCL9	GO:BP	cell migration	GO:0016477	0.00393784	902	456	36	LOXL2,ENSBGRG00000019226,CYP1B1,FGFR4,PLAU,ITGAV,MAPK15,AGO2,SELP,HBEGF,LAMC2,RET,ITGA2,SPRY2,FAM83D,SFRP2,APOD,MMP9,TREM2,MMP12,TBX21,PTPRR,ATP1B2,ECM1,HDAC9,PTPRC,AGTR1,CXCL11,CCL19,RRAS2,WNT11,APOA1,CXCR3,MDGA1,C5AR2,FOXC2
GO:BP	positive regulation of cellular process	GO:0048522	0.00499746	3427	404	84	TF,PLAC8,HAS3,CTSH,NR4A1,GPNMB,VNN1,PAX8,NDRG4,ENSBGRG00000026583,C3,DBP,RASAL1,CDK5RAP2,SLC25A33,BNC1,SLC6A4,BRINP2,SHOX2,NGFR,RARB,HEY2,NR4A2,ENSBGRG00000008198,KPNA7,EGR2,MLH1,FHL5,CREB3L4,CXCR4,CD74,SYNE2,ATF3,PTGS2,KLF4,ROR2,LPL,SCIN,ADAMTS1,NR4A3,RYR2,HDAC10,PCID2,PINK1,RSPO2,EPHA3,TREM2,SLX4,PLEKHN1,KCNMA1,ECM1,MZB1,NEFL,SFRP1,MYOC,CYP1B1,MITF,PTX3,ENSBGRG00000002365,IFNAR1,ZMYND10,MYB,ITG…	GO:BP	regulation of signal transduction	GO:0009966	0.00684624	1790	635	73	VNN1,SFRP4,SPRY1,TMEM100,HBEGF,RGS1,IFI6,ATF3,OAS1,DLK1,GADD45A,NR4A2,ADCYAP1,SPRY2,KCP,WFIKKN2,HPSE,RASGRF2,ENSBGRG00000008198,PTGS2,ENSBGRG00000005168,HTRA2,TCIM,CD109,IVNS1ABP,RET,ISG15,PRKN,CD44,CYBA,ADAM8,CDK5RAP2,TSPAN15,TEDC1,WNT4,DUSP6,FGG,APOD,ECM1,TIMP1,TNN,IRF4,REN,XDH,RGS22,SCUBE2,IL20RA,GATA5,MZB1,CD27,BMP6,PTPRC,S100B,MOB3B,PTPRR,CD4,LPAR3,HCST,MMP12,APOA1,SFRP1,PSD4,CACNG7,LOX,ARHG…	GO:BP	regulation of cell motility	GO:2000145	0.00414245	610	456	28	ENSBGRG00000019226,CYP1B1,PLAU,ITGAV,MAPK15,AGO2,SELP,HBEGF,LAMC2,RET,SPRY2,SFRP2,APOD,TF,MMP9,TREM2,PTPRR,ATP1B2,ECM1,HDAC9,PTPRC,WAS,CCL19,RRAS2,WNT11,CXCR3,C5AR2,FOXC2
GO:BP	biomineralization	GO:0110148	0.00535322	103	404	10	SRGN,WDR72,HEY2,RSPO2,ECM1,OSR2,OMD,LOX,HIF1A,COL1A2	GO:BP	negative regulation of multicellular organismal process	GO:0051241	0.00691154	607	635	34	SPRY1,PLAC8,OAS1,GADD45A,SPRY2,KLF4,USP19,ENSBGRG00000001761,CLDN5,GPNMB,WNK4,HOXA5,SLC6A4,WNT4,FGG,APOD,ECM1,TIMP1,PTHLH,TNFRSF11B,NR2F2,GATA5,STC1,CD96,TBX21,PTPRC,PTPRR,PI16,APOA1,SFRP1,PTN,PDE3B,CD84,INHBA	GO:BP	cell development	GO:0048468	0.00418907	1220	456	44	PTX3,CHODL,HOXD10,ENSBGRG00000019226,GRID2,RSPH1,CFAP44,VASH2,MYH6,SHROOM3,ITGAV,FHOD3,LRP4,ATP2A2,MFSD2A,ACTN2,RDH10,LIF,SCLT1,HOMER1,SOX4,DNAH1,REN,WNT2,SPRY4,RET,F2,ENSBGRG00000024423,SFRP2,PTHLH,IHH,EDNRA,TREM2,SH3TC2,ATP1B2,LDB3,ECM1,RASAL1,PTPRC,BMP6,APOA1,C3,MAPT,FOXC2
GO:BP	nervous system development	GO:0007399	0.0061785	1274	404	41	INPP5J,LGI2,PAX8,PLP1,C3,RASAL1,CELSR2,CDK5RAP2,SLC6A4,BRINP2,SHOX2,NGFR,RARB,HEY2,NR4A2,EGR2,CTNND2,CC2D2A,CCDC141,SYNE2,KLF4,ID3,RSPO2,EPHA3,AGRN,TREM2,NEFL,MYOC,GRIP1,DCLK1,ENSBGRG00000005744,DNAH5,LIF,KREMEN1,F2,ZBTB16,SORL1,B4GALT5,DNAH11,HIF1A,CHODL	GO:BP	regulation of hemopoiesis	GO:1903706	0.00724527	236	635	19	VNN1,ENSBGRG00000002058,ENSBGRG00000019169,ISG15,EGR3,ADAM8,HOXA5,ZBTB16,ENSBGRG00000006631,CD27,TBX21,PTPRC,MITF,CD4,FAM210B,SFRP1,PTN,LOX,INHBA	GO:BP	cilium movement	GO:0003341	0.00467024	109	456	11	SPAG17,DNAH9,ZMYND10,DNAH11,DNAH7,CFAP44,DNAI2,DNAI1,CCDC65,DNAH1,PLTP
GO:BP	regulation of biological process	GO:0050789	0.0062788	7862	404	160	DLK1,IFI6,TF,OAS1,PLAC8,ENSBGRG00000012118,RERGL,HAS3,RGS1,SRGN,INPP5J,CTSH,NR4A1,RORC,GPNMB,VNN1,MX1,PAX8,PLP1,NDRG4,ENSBGRG00000026583,ZNF277,C3,DBP,RASAL1,VSIG4,SPRY1,CELSR2,ENSBGRG00000023506,CDK5RAP2,SLC25A33,BNC1,ENSBGRG00000020465,SLC6A4,FKBP6,ZNF470,BRINP2,COL4A6,OAS2,SHOX2,NGFR,RARB,HEY2,NR4A2,ZWILCH,ENSBGRG00000008198,KPNA7,ADGRB3,EGR2,MLH1,SUSD2,CTNND2,CC2D2A,FHL5,CREB3L4,CXCR4,ENSBGRG…	GO:BP	cell-cell adhesion via plasma-membrane adhesion molecules	GO:0098742	0.00761852	135	635	14	PCDH8,NTNG2,KLF4,CELSR2,RET,PCDHB7,GATA5,PCDHB4,APOA1,ITGAL,ENSBGRG00000023551,PTPRD,NLGN1,FLRT3	GO:BP	regulation of molecular function	GO:0065009	0.00571338	1484	456	50	PTX3,ENSBGRG00000020700,P2RX1,ARRDC3,IKBKE,ENSBGRG00000019226,DUSP6,CYP1B1,FGFR4,ENSBGRG00000011804,PLAU,SFRP4,MYH6,ITGAV,MAPK15,SLC8A3,ATP2A2,PPARGC1A,ACTN2,LIF,HOMER1,WNT2,SPRY4,RET,F2,UBASH3B,SFRP2,ENSBGRG00000003255,TF,TFPI2,MMP9,TREM2,ID3,ATP1B2,ADAP2,ECM1,HDAC9,RASAL1,PTPRC,NLRC3,AGTR1,PCSK1N,CCL19,ID2,ZFP36,WNT11,APOA1,MAPT,LCP2,MST1R
GO:BP	regulation of locomotion	GO:0040012	0.00744162	638	404	26	TF,CTSH,GPNMB,NDRG4,ENSBGRG00000008198,CXCR4,CD74,SYNE2,KLF4,ROR2,ADAMTS1,NR4A3,TREM2,ECM1,SFRP1,MYOC,CYP1B1,MITF,STC1,ITGAV,ENSBGRG00000019226,SUCNR1,PTPRJ,GPR18,SORL1,HIF1A	GO:BP	enzyme linked receptor protein signaling pathway	GO:0007167	0.0082456	612	635	34	NR4A3,SPRY1,TMEM100,HBEGF,IFI6,COL4A6,ROR2,FGF7,COL4A5,SPRY2,KCP,WFIKKN2,TIPARP,ENSBGRG00000016657,CD109,CLDN5,RET,ENSBGRG00000016246,GPLD1,WNT4,APOD,SVEP1,XDH,MZB1,BMP6,PTPRR,PDGFD,NPR1,LOX,FST,ADAMTSL2,MMP9,INHBA,FLRT3	GO:BP	renal system development	GO:0072001	0.00578979	209	456	15	PROM1,LRP4,RDH10,LIF,SOX4,REN,RET,MMP9,ID3,BMP6,WNT2B,AGTR1,PAX8,WNT11,FOXC2
GO:BP	skeletal system development	GO:0001501	0.00748647	342	404	18	COL13A1,COL11A2,MMP16,SHOX2,RARB,RSPO2,CHAD,ECM1,MYOC,STC1,COL5A2,OSR2,RDH10,ZBTB16,LOX,HIF1A,COL1A2,RUNX2	GO:BP	response to stress	GO:0006950	0.00837782	2065	635	81	VNN1,MX1,HSPA6,HBEGF,PLAC8,TNFAIP6,IFI6,ATF3,OAS1,GADD45A,NR4A2,SCARA5,PLP1,HPSE,ENSBGRG00000001318,KLF4,RASGRF2,SLC52A3,GGN,ENSBGRG00000008198,USP19,PTGS2,TCAP,HTRA2,TCIM,AP5Z1,CD109,SLC2A4,RET,ACTG1,SLX4,ENSBGRG00000019169,ISG15,PRKN,PLEKHN1,CD44,POLG,CYBA,ADAM8,ENSBGRG00000012118,ENSBGRG00000025149,TNFRSF4,MVK,VWA1,WNT4,DUSP6,FGG,APOD,GPX3,ECM1,ENSBGRG00000025617,KCNMA1,TIMP1,CXCR3,IRF4,ELAPOR…	GO:BP	blood vessel development	GO:0001568	0.00631404	452	456	23	LOXL2,PLXDC1,HK2,CYP1B1,VASH2,ITGAV,AGO2,ACKR3,TMEM100,SOX4,WNT2,SPRY2,SFRP2,IHH,EDNRA,ECM1,HDAC9,ADGRB3,STAB1,AGTR1,WNT11,C3,FOXC2
GO:BP	monoamine transport	GO:0015844	0.00893134	31	404	6	ENSBGRG00000026531,SLC6A4,PINK1,ENSBGRG00000019226,SLC22A3,P2RX1	GO:BP	regulation of ossification	GO:0030278	0.0109198	86	635	11	EGR2,ISG15,WNT4,ECM1,ZBTB16,OSR2,SCUBE2,BMP6,OMD,SFRP1,PTN	GO:BP	regulation of biological quality	GO:0065008	0.00730908	2245	456	67	P2RX1,ARRDC3,RNF122,IKBKE,ENSBGRG00000019226,GRID2,HK2,PROM1,CYP1B1,PDE12,MYH14,PLAU,SFRP4,MYH6,MAPK15,SLC8A3,AGO2,ATP2B2,FHOD3,LRP4,SORCS2,ATP2A2,PPARGC1A,SELP,MFSD2A,NOCT,ACTN2,RDH10,LIF,HOMER1,SOX4,PTGES,REN,GATM,RET,F2,UBASH3B,ENSBGRG00000003255,FGG,TF,GRIA1,ENSBGRG00000002049,SERPING1,LINGO2,IHH,EHD3,CXCL9,EDNRA,TREM2,LCN2,ATP1B2,ENSBGRG00000026531,HDAC9,PTPRC,BMP6,WAS,AGTR1,CXCL11,PCSK1N,PA…
GO:BP	negative regulation of metabolic process	GO:0009892	0.00934086	1771	404	51	IFI6,OAS1,INPP5J,NR4A1,RORC,GPNMB,VSIG4,SPRY1,FKBP6,SHOX2,RARB,HEY2,NR4A2,ENSBGRG00000008198,KPNA7,MLH1,ATF3,PTGS2,KLF4,PCSK1N,HDAC10,ID3,PARP10,PCID2,PINK1,MSX2,CLEC4A,TREM2,SLX4,PLEKHN1,ECM1,SFRP1,MITF,PTX3,MYB,ITGAV,ANKRD1,OSR2,PTPRJ,ENPP1,GPR18,HK2,F2,ZBTB16,SORL1,ARG2,PASK,MSC,STC2,HIF1A,RUNX2	GO:BP	circulatory system development	GO:0072359	0.0114914	677	635	36	ENSBGRG00000020700,TMEM100,ALDH1A2,SPRY2,FHOD3,HPSE,PLXDC1,TIPARP,KLF4,NR4A1,TCAP,CLDN5,ACTG1,VASH2,EGR3,GPLD1,ADAM8,FZD2,HOXA5,WNT4,DUSP6,ECM1,SVEP1,NR2F2,XDH,GATA5,EDNRA,ANTXR1,ENSBGRG00000011820,PI16,LOX,ADAP2,PDE3B,COL2A1,AGTR1,FLRT3	GO:BP	cellular response to chemical stimulus	GO:0070887	0.00750068	1670	456	54	NSG1,CD109,IKBKE,ENSBGRG00000019226,GFPT2,HK2,CYP1B1,FGFR4,PDE12,VWC2L,SLC8A3,ATP2A2,PPARGC1A,ACKR3,ACTN2,IFNAR1,HBEGF,TMEM100,DNAI1,SOX4,REN,WNT2,SPRY4,RET,SPRY2,SFRP2,TF,GRIA1,MMP9,TREM2,ID3,MMP12,RASL11B,TBX21,ZNF277,MGST1,ECM1,HDAC9,RASAL1,PTPRC,BMP6,ENSBGRG00000012118,WAS,AGTR1,CASTOR1,CXCL11,PAX8,CCL19,IL20RA,ZFP36,ADAMTSL2,APOA1,C5AR2,FOXC2
GO:BP	negative regulation of cell population proliferation	GO:0008285	0.00973235	419	404	20	GPNMB,NDRG4,VSIG4,SPRY1,NGFR,RARB,KLF4,ROR2,SCIN,PARP10,TREM2,RARRES1,SFRP1,CYP1B1,ENPP3,PTPRJ,LIF,ZBTB16,ARG2,PTGES	GO:BP	apoptotic process	GO:0006915	0.0120358	1058	635	49	VNN1,SFRP4,ENSBGRG00000020700,PLAC8,AMIGO2,IFI6,ATF3,GADD45A,NR4A2,ALDH1A2,SPRY2,ASIC2,ENSBGRG00000023506,KLF4,PTGS2,NR4A1,HTRA2,TCIM,IVNS1ABP,RAPSN,PRKN,PLEKHN1,EGR3,GPLD1,CD44,ADAM8,UNC5C,HOXA5,WNT4,DUSP6,FGG,KCNMA1,ZBTB16,ARHGAP10,IL20RA,CD27,PTPRC,MITF,ADAMTSL4,CD3G,ADARB1,NEFL,SFRP1,PTGFR,LOX,COL2A1,SOCS3,MMP9,INHBA	GO:BP	regulation of ERK1 and ERK2 cascade	GO:0070372	0.00777165	162	456	13	DUSP6,FGFR4,ACKR3,LIF,SPRY4,SPRY2,FAM83D,FGG,TREM2,PTPRR,PTPRC,CCL19,C5AR2
GO:BP	biosynthetic process	GO:0009058	0.00981595	3982	404	93	TF,ENSBGRG00000006887,PLAC8,HAS3,MGAT5B,ENSBGRG00000019329,NR4A1,ENSBGRG00000001362,RORC,ENSBGRG00000008491,ISYNA1,ENSBGRG00000024583,EFR3B,ENSBGRG00000004758,ENSBGRG00000002223,PAX8,PLP1,ENSBGRG00000014381,C3,DBP,NAPRT,CELSR2,CDK5RAP2,SLC25A33,BNC1,ENSBGRG00000007840,ZNF470,SHOX2,NGFR,RARB,HEY2,NR4A2,ENSBGRG00000008198,EGR2,MLH1,FHL5,ENSBGRG00000001069,CREB3L4,CD74,ATF3,PTGS2,KLF4,LPL,AK5,NR4A3,…	GO:BP	regulation of cell adhesion	GO:0030155	0.012749	464	635	28	VNN1,NR4A3,TNFSF18,KLF4,ENSBGRG00000008198,GPNMB,RET,ACTG1,ENSBGRG00000019169,EGR3,CD44,VIT,ADAM8,WNT4,FGG,APOD,ZBTB16,CXCR3,COL8A1,CD27,TBX21,BMP6,PTPRC,MMP12,APOA1,NUAK1,PDE3B,DPP4	GO:BP	regulation of cellular process	GO:0050794	0.00786889	7502	456	171	PTX3,ENSBGRG00000020700,CHODL,NSG1,CD109,LOXL2,ZMYND10,P2RX1,FGFRL1,ENSBGRG00000003150,ARRDC3,DNAH11,HOXD10,RNF122,IKBKE,ENSBGRG00000019226,ATP9A,GRID2,DUSP6,HK2,EHF,TES,ENSBGRG00000015559,PROM1,CYP1B1,ENSBGRG00000002058,FGFR4,ENSBGRG00000011804,PDE12,ENSBGRG00000024425,VWC2L,ENSBGRG00000011881,ENSBGRG00000019707,PLAU,DTX4,SFRP4,VASH2,RUVBL1,ITGAV,MAPK15,SLC8A3,AGO2,IL19,MYB,FHOD3,LRP4,SORCS2,ATP…
GO:BP	fat cell differentiation	GO:0045444	0.0113159	164	404	12	PLAC8,NR4A1,ENSBGRG00000026583,ARL4A,NR4A2,EGR2,PTGS2,KLF4,LPL,SFRP1,ENPP1,ZBTB16	GO:BP	positive regulation of programmed cell death	GO:0043068	0.0130128	315	635	22	SFRP4,ATF3,GADD45A,ALDH1A2,NR4A1,HTRA2,RAPSN,PLEKHN1,GPLD1,ADAM8,UNC5C,HOXA5,DUSP6,KCNMA1,ZBTB16,IL20RA,PRF1,PTPRC,ADAMTSL4,SFRP1,MMP9,INHBA	GO:BP	positive regulation of cellular process	GO:0048522	0.00799172	3427	456	92	PTX3,LOXL2,ZMYND10,P2RX1,ARRDC3,HOXD10,RNF122,IKBKE,ENSBGRG00000019226,GRID2,DUSP6,EHF,PROM1,CYP1B1,ENSBGRG00000002058,FGFR4,PDE12,ENSBGRG00000024425,VWC2L,PLAU,SFRP4,VASH2,RUVBL1,ITGAV,MAPK15,SLC8A3,AGO2,IL19,MYB,LRP4,PPARGC1A,SELP,MFSD2A,ACKR3,NOCT,ACTN2,IFNAR1,HBEGF,TMEM100,LIF,SOX4,PTGES,PRC1,WNT2,LAMC2,RET,F2,SLC7A1,SPRY2,FAM83D,TNFRSF8,SFRP2,ENSBGRG00000003255,FGG,TF,GDPD2,DKK2,LINGO2,IHH,C…
GO:BP	regulation of signal transduction	GO:0009966	0.0125245	1790	404	51	DLK1,IFI6,TF,OAS1,RGS1,CTSH,VNN1,NDRG4,C3,RASAL1,SPRY1,CDK5RAP2,SHOX2,NGFR,HEY2,NR4A2,ENSBGRG00000008198,CTNND2,CXCR4,CD74,ATF3,PTGS2,PCID2,PINK1,RSPO2,TREM2,ECM1,REN,MZB1,SFRP1,MYOC,CYP1B1,ENSBGRG00000002365,ITGAV,ANKRD1,S100A9,HOMER1,ABCA1,PTPRJ,RGS22,HCST,ENPP1,LIF,KREMEN1,F2,SORL1,LOX,GPR137B,HIF1A,RUNX2,PSD4	GO:BP	lymphocyte activation	GO:0046649	0.0137195	440	635	27	VNN1,TNFSF18,ENSBGRG00000008198,GPNMB,ENSBGRG00000019169,EGR3,CD44,ADAM8,WNT4,ZBTB16,IRF4,ENSBGRG00000006631,MZB1,CD27,PRF1,WAS,TBX21,ENSBGRG00000025972,PTPRC,CD4,CTPS1,SFRP1,CD79A,ITGAL,ITK,SIT1,DPP4	GO:BP	negative regulation of cytokine production	GO:0001818	0.00831722	163	456	13	F2,APOD,TREM2,CD84,TBX21,HDAC9,PTPRC,NLRC3,ZFP36,WNT11,APOA1,CD96,C5AR2
GO:BP	cellular component organization	GO:0016043	0.0142702	3686	404	87	IFI6,TF,EVPL,HAS3,INPP5J,LGI2,SCARA5,PLP1,COL11A2,C3,ENSBGRG00000026531,WDR72,RASAL1,SPRY1,CELSR2,CDK5RAP2,SLC25A33,TDRKH,COL4A6,SHOX2,NGFR,HEY2,NR4A2,KPNA7,EGR2,MLH1,ENSBGRG00000014650,CTNND2,CC2D2A,CD74,SYNE2,ENSBGRG00000002354,KLF4,LPL,SCIN,ENSBGRG00000014323,PPL,HDAC10,PARP10,DEUP1,PCID2,PINK1,EPHA3,AGRN,TREM2,SLX4,KCNMA1,MZB1,C1QB,NEFL,SFRP1,MYOC,CYP1B1,MITF,PTX3,GRIP1,KCNS3,DCLK1,ZMYND10,MY…	GO:BP	negative regulation of cellular process	GO:0048523	0.0140787	2956	635	106	VNN1,SFRP4,SPRY1,ENSBGRG00000020700,ENSBGRG00000002058,BRINP2,RORC,PLAC8,AMIGO2,INPP5J,IFI6,ATF3,ROR2,NOCT,OAS1,DLK1,GADD45A,NR4A2,ALDH1A2,SPRY2,ASIC2,SUSD2,FHOD3,WFIKKN2,KLF4,ENSBGRG00000008198,USP19,PTGS2,NR4A1,TCIM,CD109,ENSBGRG00000001761,IVNS1ABP,CLDN5,GPNMB,SLX4,ISG15,PRKN,PLEKHN1,EGR3,GPLD1,CD44,SLC43A2,NELFB,CYBA,TGIF1,ZBTB21,WDR6,ADAM8,CDK5RAP2,TSPAN15,MTERF3,HOXA5,WNT4,DUSP6,FGG,APOD,EC…	GO:BP	regulation of transport	GO:0051049	0.00834861	894	456	35	PTX3,P2RX1,ENSBGRG00000019226,ATP9A,HK2,SFRP4,ITGAV,MAPK15,ATP2A2,ACTN2,LIF,HOMER1,SOX4,PTGES,REN,F2,UBASH3B,ENSBGRG00000003255,FGG,APOD,TF,PLTP,CXCL9,MMP9,EDNRA,TREM2,CD84,SH3TC2,ATP1B2,PTPRC,CXCL11,PAX8,APOA1,ENSBGRG00000016572,C3
GO:BP	serotonin transport	GO:0006837	0.0147961	10	404	4	SLC6A4,ENSBGRG00000019226,SLC22A3,P2RX1	GO:BP	positive regulation of macromolecule metabolic process	GO:0010604	0.0146163	2130	635	82	NR4A3,SFRP4,ENSBGRG00000002058,HBEGF,PLAC8,EGR2,HOXD10,ATF3,FGF7,NOCT,OAS1,GADD45A,NR4A2,ADCYAP1,ALDH1A2,TNFSF18,SPRY2,ENSBGRG00000024425,KPNA7,PLP1,HPSE,BNC1,TIPARP,KLF4,ENSBGRG00000008198,PTGS2,NR4A1,ENSBGRG00000005168,DBP,HTRA2,TCIM,MAFF,CLDN5,GPNMB,RET,HOXB5,ACTG1,SLX4,RPUSD4,EPHX2,ISG15,HAS3,PRKN,MYOM1,PLEKHN1,NSUN5,EGR3,GPLD1,CD44,CYBA,ADAM8,CDK5RAP2,FZD2,HOXA5,SLC6A4,WNT4,ZBTB16,IRF4,OSR2,…	GO:BP	negative regulation of response to external stimulus	GO:0032102	0.00866913	216	456	15	TNFAIP6,CD109,GRID2,NT5E,PLAU,F2,UBASH3B,FGG,SERPING1,MMP12,NLRC3,ZFP36,APOA1,CD96,C5AR2
GO:BP	negative regulation of peptidase activity	GO:0010466	0.0152268	70	404	8	IFI6,NR4A1,PTGS2,KLF4,PCSK1N,PCID2,ECM1,SORL1	GO:BP	animal organ morphogenesis	GO:0009887	0.0148717	657	635	35	SFRP4,SPRY1,TMEM100,MMP16,HOXD10,FGF7,ALDH1A2,TIPARP,COL13A1,TCAP,MDFI,WNK4,HOXB6,HOXB5,COL11A2,FZD2,FREM1,HOXA5,SLC6A4,WNT4,TNFRSF11B,OSR2,SCUBE2,COL8A1,GATA5,STC1,TMIE,BMP6,ADARB1,PTN,COL8A2,COL2A1,FAM20A,FST,INHBA	GO:BP	regulation of cell population proliferation	GO:0042127	0.00985832	979	456	37	CD109,FGFRL1,ENSBGRG00000019226,TES,CYP1B1,FGFR4,PLAU,SFRP4,VASH2,ITGAV,MAPK15,ACKR3,HBEGF,LIF,SOX4,PTGES,PRC1,WNT2,LAMC2,F2,SLC7A1,SPRY2,SFRP2,APOD,IHH,CXCL9,MMP9,TREM2,MMP12,ECM1,PTPRC,BMP6,AGTR1,CXCL11,ZFP36,WNT11,C5AR2
GO:BP	forelimb morphogenesis	GO:0035136	0.0157055	34	404	6	SHOX2,RSPO2,OSR2,RDH10,ZBTB16,RUNX2	GO:BP	response to other organism	GO:0051707	0.0158723	659	635	35	VNN1,MX1,PLAC8,RGS1,IFI6,HMCN1,NOCT,OAS1,IVNS1ABP,ACTG1,CA3,ENSBGRG00000019169,ISG15,CYBA,ADAM8,ENSBGRG00000012118,ENSBGRG00000025149,PTGER1,ENSBGRG00000025617,FKBP5,IRF4,DCLK1,PRF1,CD96,WAS,TBX21,ENSBGRG00000004722,BMP6,PTPRC,COCH,SCARB1,MMP12,PTGFR,FAM20A,CXCL9	GO:BP	regulation of anatomical structure morphogenesis	GO:0022603	0.0117463	538	456	25	ENSBGRG00000019226,HK2,CYP1B1,VASH2,AGO2,LRP4,MFSD2A,LIF,WNT2,SPRY4,RET,F2,SPRY2,SFRP2,TNFRSF11B,ECM1,ADGRB3,RASAL1,STAB1,WNT2B,WNT11,APOA1,C3,MAPT,FOXC2
GO:BP	kidney development	GO:0001822	0.0163026	199	404	13	PAX8,SPRY1,RARB,CC2D2A,ADAMTS1,ID3,REN,OSR2,RDH10,NID1,LIF,ZBTB16,ARG2	GO:BP	response to external biotic stimulus	GO:0043207	0.0158723	659	635	35	VNN1,MX1,PLAC8,RGS1,IFI6,HMCN1,NOCT,OAS1,IVNS1ABP,ACTG1,CA3,ENSBGRG00000019169,ISG15,CYBA,ADAM8,ENSBGRG00000012118,ENSBGRG00000025149,PTGER1,ENSBGRG00000025617,FKBP5,IRF4,DCLK1,PRF1,CD96,WAS,TBX21,ENSBGRG00000004722,BMP6,PTPRC,COCH,SCARB1,MMP12,PTGFR,FAM20A,CXCL9	GO:BP	regulation of signal transduction	GO:0009966	0.0130062	1790	456	56	CD109,ARRDC3,IKBKE,DUSP6,CYP1B1,FGFR4,VWC2L,PLAU,SFRP4,RUVBL1,ITGAV,SLC8A3,IL19,LRP4,SELP,ACKR3,HBEGF,TMEM100,LIF,HOMER1,SOX4,REN,SPRY4,RET,F2,SPRY2,FAM83D,UBASH3B,SFRP2,ENSBGRG00000003255,FGG,APOD,TF,DKK2,IHH,MMP9,TREM2,MMP12,RASL11B,PTPRR,SH3TC2,ECM1,RASAL1,PTPRC,NLRC3,BMP6,CASTOR1,CCL19,IL20RA,ADAMTSL2,WNT11,APOA1,C3,MAPT,C5AR2,MST1R
GO:BP	connective tissue development	GO:0061448	0.0173079	171	404	12	COL11A2,SHOX2,RARB,RSPO2,ECM1,STC1,OSR2,ZBTB16,SORL1,LOX,HIF1A,RUNX2	GO:BP	programmed cell death	GO:0012501	0.0160485	1100	635	50	VNN1,SFRP4,ENSBGRG00000020700,PLAC8,AMIGO2,IFI6,ATF3,GADD45A,NR4A2,ALDH1A2,SPRY2,ASIC2,ENSBGRG00000023506,KLF4,PTGS2,NR4A1,HTRA2,TCIM,IVNS1ABP,RAPSN,PRKN,PLEKHN1,EGR3,GPLD1,CD44,ADAM8,UNC5C,HOXA5,WNT4,DUSP6,FGG,KCNMA1,ZBTB16,ARHGAP10,IL20RA,CD27,PRF1,PTPRC,MITF,ADAMTSL4,CD3G,ADARB1,NEFL,SFRP1,PTGFR,LOX,COL2A1,SOCS3,MMP9,INHBA	GO:BP	regulation of cell migration	GO:0030334	0.0132494	577	456	26	ENSBGRG00000019226,CYP1B1,PLAU,ITGAV,MAPK15,AGO2,SELP,HBEGF,LAMC2,RET,SPRY2,SFRP2,APOD,MMP9,TREM2,PTPRR,ATP1B2,ECM1,HDAC9,PTPRC,CCL19,RRAS2,WNT11,CXCR3,C5AR2,FOXC2
GO:BP	cell-cell adhesion	GO:0098609	0.0189756	476	404	21	GPNMB,VNN1,VSIG4,CELSR2,FAT2,ENSBGRG00000008198,CTNND2,CD74,KLF4,NR4A3,PCDHB7,CYP1B1,MYB,ITGAV,ENSBGRG00000019226,S100A9,PCDHB4,ZBTB16,ARG2,ITGAD,ENSBGRG00000023551	GO:BP	organonitrogen compound metabolic process	GO:1901564	0.018322	4387	635	145	VNN1,SPRY1,MGAT5B,ENSBGRG00000006887,ENSBGRG00000020700,ENSBGRG00000020465,HBEGF,MMP16,ENSBGRG00000025743,EGR2,INPP5J,IFI6,CAMK2B,CPXM2,MAST2,ROR2,ENSBGRG00000024807,ENSBGRG00000024583,ENSBGRG00000017142,FGF7,NOCT,ENSBGRG00000013984,ENSBGRG00000006444,ENSBGRG00000003075,GADD45A,NR4A2,ADCYAP1,ENSBGRG00000019329,TNFSF18,SPRY2,ENSBGRG00000008491,ANPEP,POMT1,APOLD1,KPNA7,HPSE,TIPARP,KLF4,ST8SIA2,ENSB…	GO:BP	negative regulation of developmental process	GO:0051093	0.0149595	581	456	26	LOXL2,ENSBGRG00000002058,ITGAV,MYB,LRP4,NOCT,SPRY4,F2,SPRY2,UBASH3B,SFRP2,SRGN,PTHLH,IHH,TNFRSF11B,MMP9,ID3,TBX21,RANBP3L,ECM1,ADGRB3,STAB1,ZFP36,WNT11,MAPT,FOXC2
GO:BP	negative regulation of cell death	GO:0060548	0.0193208	593	404	24	IFI6,PLAC8,CTSH,NR4A1,GPNMB,VNN1,RARB,HEY2,NR4A2,CD74,PTGS2,KLF4,PCID2,PINK1,TREM2,NEFL,SFRP1,MITF,ITGAV,SOCS3,ENSBGRG00000011804,SORL1,ARG2,HIF1A	GO:BP	positive regulation of apoptotic process	GO:0043065	0.0223911	302	635	21	SFRP4,ATF3,GADD45A,ALDH1A2,NR4A1,HTRA2,RAPSN,PLEKHN1,GPLD1,ADAM8,UNC5C,HOXA5,DUSP6,KCNMA1,ZBTB16,IL20RA,PTPRC,ADAMTSL4,SFRP1,MMP9,INHBA	GO:BP	negative regulation of cell communication	GO:0010648	0.0153839	842	456	33	CD109,ARRDC3,GRID2,DUSP6,VWC2L,SFRP4,ITGAV,IL19,LRP4,SORCS2,ACKR3,LIF,SPRY4,SPRY2,UBASH3B,SFRP2,ENSBGRG00000003255,FGG,APOD,GRIA1,DKK2,MMP9,MMP12,RASL11B,PTPRR,ECM1,RASAL1,PTPRC,NLRC3,CASTOR1,ADAMTSL2,WNT11,APOA1
GO:BP	interleukin-27-mediated signaling pathway	GO:0070106	0.0200992	4	404	3	OAS1,MX1,OAS2	GO:BP	localization	GO:0051179	0.0226202	3962	635	133	NR4A3,SFRP4,SPRY1,KCNG1,HBEGF,EFR3B,CH25H,EGR2,CAMK2B,ROR2,FGF7,GADD45A,NR4A2,ADCYAP1,TNFSF18,SPRY2,ASIC2,NTNG2,SCARA5,APOLD1,KPNA7,SLC25A33,KLF4,CELSR2,RASGRF2,SLC52A3,ENSBGRG00000024677,ENSBGRG00000008198,NR4A1,GRIP2,GPSM2,AP5Z1,ARHGEF16,SLC2A4,CLDN5,GPNMB,WNK4,HEPACAM,RET,ACTG1,SLC12A8,PRKN,MYOM1,VPS26B,EGR3,GPLD1,CD44,SLC43A2,RHBG,SLC25A25,CYBA,ADAM8,WNT5B,CDK5RAP2,SLC16A11,SLC38A5,TSPAN15,KL…	GO:BP	negative regulation of signaling	GO:0023057	0.0157632	843	456	33	CD109,ARRDC3,GRID2,DUSP6,VWC2L,SFRP4,ITGAV,IL19,LRP4,SORCS2,ACKR3,LIF,SPRY4,SPRY2,UBASH3B,SFRP2,ENSBGRG00000003255,FGG,APOD,GRIA1,DKK2,MMP9,MMP12,RASL11B,PTPRR,ECM1,RASAL1,PTPRC,NLRC3,CASTOR1,ADAMTSL2,WNT11,APOA1
GO:BP	circulatory system development	GO:0072359	0.0210229	677	404	26	CTSH,NR4A1,NDRG4,C3,SHOX2,NGFR,RARB,HEY2,ADGRB3,CC2D2A,KLF4,ADAMTS1,RYR2,ID3,ECM1,CYP1B1,ITGAV,ANKRD1,THBS2,DNAH5,LIF,HK2,LOX,DNAH11,HIF1A,COL1A2	GO:BP	regulation of cell communication	GO:0010646	0.0265695	1996	635	77	VNN1,SFRP4,SPRY1,TMEM100,HBEGF,RGS1,IFI6,ATF3,OAS1,DLK1,GADD45A,NR4A2,ADCYAP1,SPRY2,KCP,NTNG2,WFIKKN2,HPSE,RASGRF2,ENSBGRG00000008198,PTGS2,ENSBGRG00000005168,HTRA2,TCIM,CD109,IVNS1ABP,RET,ISG15,PRKN,CD44,CYBA,ADAM8,CDK5RAP2,TSPAN15,TEDC1,WNT4,DUSP6,FGG,APOD,ECM1,TIMP1,TNN,IRF4,REN,XDH,GRIA1,RGS22,SCUBE2,IL20RA,GATA5,MZB1,CD27,BMP6,PTPRC,S100B,MOB3B,PTPRR,CD4,LPAR3,HCST,MMP12,APOA1,SFRP1,PSD4,CAC…	GO:BP	response to organic substance	GO:0010033	0.0159797	1584	456	51	NSG1,CD109,P2RX1,IKBKE,ENSBGRG00000019226,GFPT2,HK2,CYP1B1,FGFR4,PDE12,VWC2L,ACKR3,NOCT,ACTN2,IFNAR1,TMEM100,DNAI1,HOMER1,SOX4,REN,WNT2,SPRY4,RET,SPRY2,FIBIN,SFRP2,MMP9,TREM2,ID3,MMP12,RASL11B,TBX21,MGST1,ECM1,HDAC9,PTPRC,BMP6,ENSBGRG00000012118,WAS,AGTR1,CASTOR1,CXCL11,PAX8,CCL19,IL20RA,ADH6,ZFP36,ADAMTSL2,APOA1,CD96,FOXC2
GO:BP	cellular component organization or biogenesis	GO:0071840	0.0226626	3786	404	88	IFI6,TF,EVPL,HAS3,INPP5J,LGI2,SCARA5,PLP1,COL11A2,C3,ENSBGRG00000026531,WDR72,RASAL1,SPRY1,CELSR2,CDK5RAP2,SLC25A33,TDRKH,COL4A6,SHOX2,NGFR,HEY2,NR4A2,KPNA7,EGR2,MLH1,ENSBGRG00000014650,CTNND2,CC2D2A,CD74,RRP36,SYNE2,ENSBGRG00000002354,KLF4,LPL,SCIN,ENSBGRG00000014323,PPL,HDAC10,PARP10,DEUP1,PCID2,PINK1,EPHA3,AGRN,TREM2,SLX4,KCNMA1,MZB1,C1QB,NEFL,SFRP1,MYOC,CYP1B1,MITF,PTX3,GRIP1,KCNS3,DCLK1,ZMYN…	GO:BP	transmembrane receptor protein tyrosine kinase signaling pathway	GO:0007169	0.029847	382	635	24	NR4A3,SPRY1,HBEGF,IFI6,COL4A6,ROR2,FGF7,COL4A5,SPRY2,TIPARP,ENSBGRG00000016657,RET,ENSBGRG00000016246,GPLD1,WNT4,APOD,SVEP1,XDH,MZB1,PTPRR,PDGFD,LOX,MMP9,FLRT3	GO:BP	negative regulation of cellular process	GO:0048523	0.0162291	2956	456	81	PTX3,ENSBGRG00000020700,CD109,LOXL2,FGFRL1,ARRDC3,IKBKE,ATP9A,GRID2,DUSP6,HK2,TES,CYP1B1,ENSBGRG00000002058,ENSBGRG00000011804,PDE12,VWC2L,ENSBGRG00000019707,SFRP4,ITGAV,MAPK15,SLC8A3,AGO2,IL19,MYB,FHOD3,LRP4,SORCS2,PPARGC1A,MTERF3,MFSD2A,ACKR3,NOCT,ACTN2,LIF,SOX4,PTGES,SPRY4,F2,SPRY2,UBASH3B,SFRP2,ENSBGRG00000003255,FGG,APOD,GRIA1,DKK2,PTHLH,IHH,TFPI2,CXCL9,MMP9,TREM2,ID3,MMP12,CD84,RASL11B,TBX2…
GO:BP	protein trimerization	GO:0070206	0.0229754	11	404	4	SCARA5,CD74,SLC1A5,COL1A2	GO:BP	cell development	GO:0048468	0.0301648	1220	635	53	CSMD3,EGR2,INPP5J,HOXD10,NR4A2,ADCYAP1,ALDH1A2,NTNG2,FHOD3,PLP1,BNC1,KLF4,ENSBGRG00000008198,TCAP,HTRA2,PHGDH,ENSBGRG00000001761,CLDN5,RET,ACTG1,VASH2,BMP15,PRKN,NSUN5,FZD2,UNC5C,HOXA5,WNT4,ECM1,ZBTB16,PTHLH,TNN,REN,ARX,DCLK1,EDNRA,STC1,ANTXR1,BMP6,PTPRC,GRIP1,ADAMTSL4,ADARB1,PI16,LPAR3,ENSBGRG00000024984,APOA1,NEFL,PTN,ARHGAP44,PTPRD,NLGN1,FLRT3	GO:BP	defense response	GO:0006952	0.0167198	807	456	32	TNFAIP6,PTX3,P2RX1,IKBKE,NT5E,PDE12,ENSBGRG00000023471,SELP,IFNAR1,PTGES,F2,APOD,SERPING1,CXCL9,TREM2,MMP12,LCN2,ECM1,STAB1,PTPRC,NLRC3,BMP6,ENSBGRG00000012118,WAS,ENSBGRG00000023194,CXCL11,ZFP36,APOA1,CXCR3,C3,CD96,C5AR2
GO:BP	regulation of peptidase activity	GO:0052547	0.0259108	178	404	12	IFI6,CTSH,NR4A1,NGFR,PTGS2,KLF4,PCSK1N,PCID2,ECM1,S100A9,P2RX1,SORL1	GO:BP	system process	GO:0003008	0.0308886	944	635	44	TMEM100,HBEGF,EGR2,HOXD10,ASIC2,SLC52A3,PTGS2,TCAP,GRIP2,CLDN5,WNK4,PRKN,MYOM1,NSUN5,COL11A2,FZD2,HOXA5,FGG,KCNMA1,SVEP1,NTAN1,REN,GRIA1,GATA5,EDNRA,STC1,TMIE,ENSBGRG00000004004,BMP6,S100B,COCH,ADARB1,PI16,SCARB1,APOA1,NEFL,PTN,COL2A1,F5,AGTR1,ENSBGRG00000003957,NLGN1,ABCA4,INHBA	GO:BP	organonitrogen compound metabolic process	GO:1901564	0.0171866	4387	456	110	ADAMTS9,PTX3,ENSBGRG00000020700,CD109,LOXL2,ST8SIA2,P2RX1,ENSBGRG00000017142,ENSBGRG00000003150,ARRDC3,RNF122,IKBKE,ENSBGRG00000019226,DUSP6,NT5E,ENSBGRG00000010591,AK9,ADAMTS4,HK2,FGFR4,ENSBGRG00000011804,PDE12,LVRN,ENSBGRG00000013984,PDXK,PLAU,DTX4,VWA1,VASH2,RUVBL1,B3GNT8,ITGAV,MTHFD1L,MAPK15,SLC8A3,AGO2,ENSBGRG00000021642,MYB,LRP4,ENSBGRG00000011058,PPARGC1A,CPXM2,MFSD2A,NOCT,KLHL21,HBEGF,LIF…
GO:BP	renal system development	GO:0072001	0.0274867	209	404	13	PAX8,SPRY1,RARB,CC2D2A,ADAMTS1,ID3,REN,OSR2,RDH10,NID1,LIF,ZBTB16,ARG2	GO:BP	regulation of signaling	GO:0023051	0.0315757	2006	635	77	VNN1,SFRP4,SPRY1,TMEM100,HBEGF,RGS1,IFI6,ATF3,OAS1,DLK1,GADD45A,NR4A2,ADCYAP1,SPRY2,KCP,NTNG2,WFIKKN2,HPSE,RASGRF2,ENSBGRG00000008198,PTGS2,ENSBGRG00000005168,HTRA2,TCIM,CD109,IVNS1ABP,RET,ISG15,PRKN,CD44,CYBA,ADAM8,CDK5RAP2,TSPAN15,TEDC1,WNT4,DUSP6,FGG,APOD,ECM1,TIMP1,TNN,IRF4,REN,XDH,GRIA1,RGS22,SCUBE2,IL20RA,GATA5,MZB1,CD27,BMP6,PTPRC,S100B,MOB3B,PTPRR,CD4,LPAR3,HCST,MMP12,APOA1,SFRP1,PSD4,CAC…	GO:BP	negative regulation of molecular function	GO:0044092	0.0176702	551	456	25	PTX3,ENSBGRG00000020700,DUSP6,CYP1B1,ENSBGRG00000011804,SFRP4,ITGAV,SLC8A3,ATP2A2,ACTN2,SPRY4,UBASH3B,SFRP2,TFPI2,MMP9,ID3,ECM1,HDAC9,PTPRC,NLRC3,PCSK1N,ID2,ZFP36,APOA1,MAPT
GO:BP	cell migration	GO:0016477	0.0282043	902	404	31	CTSH,NR4A1,GPNMB,NDRG4,CELSR2,FAT2,NR4A2,ENSBGRG00000008198,CD74,CCDC141,SYNE2,KLF4,ROR2,ADAMTS1,NR4A3,TREM2,ECM1,SFRP1,MYOC,CYP1B1,MITF,DCLK1,STC1,ITGAV,ENSBGRG00000019226,S100A9,PTPRJ,GPR18,SORL1,LOX,HIF1A	GO:BP	bone morphogenesis	GO:0060349	0.0355563	64	635	9	SFRP4,MMP16,COL13A1,FREM1,OSR2,SCUBE2,STC1,BMP6,COL2A1	GO:BP	reproductive process	GO:0022414	0.0199987	776	456	31	CPT1B,PTX3,P2RX1,DNAH11,ENSBGRG00000019312,HOXD10,ENSBGRG00000002058,ENSBGRG00000021382,RSPH1,TPPP3,CFAP44,VASH2,MAPK15,AGO2,RDH10,DNAI1,LIF,SMC2,DNAH1,REN,WNT2,TSGA10,SFRP2,IHH,PLTP,MMP9,LHX9,PLB1,BMP6,WNT2B,C3
GO:BP	regulation of cell communication	GO:0010646	0.0285142	1996	404	54	DLK1,IFI6,TF,OAS1,RGS1,CTSH,VNN1,PAX8,NDRG4,C3,RASAL1,SPRY1,CDK5RAP2,SHOX2,NGFR,HEY2,NR4A2,ENSBGRG00000008198,CTNND2,CXCR4,CD74,ATF3,PTGS2,RYR2,PCID2,PINK1,RSPO2,TREM2,ECM1,REN,MZB1,SFRP1,MYOC,CYP1B1,ENSBGRG00000002365,ITGAV,ANKRD1,S100A9,HOMER1,ABCA1,PTPRJ,RGS22,HCST,ENPP1,LIF,KREMEN1,F2,SORL1,LOX,PASK,GPR137B,HIF1A,RUNX2,PSD4	GO:BP	biological process involved in interspecies interaction between organisms	GO:0044419	0.0363957	743	635	37	VNN1,MX1,PLAC8,RGS1,IFI6,HMCN1,NOCT,OAS1,IVNS1ABP,ACTG1,CA3,ENSBGRG00000019169,ISG15,PRKN,CYBA,ADAM8,ENSBGRG00000012118,ENSBGRG00000025149,PTGER1,ENSBGRG00000025617,FKBP5,IRF4,DCLK1,PRF1,CD96,WAS,TBX21,ENSBGRG00000004722,BMP6,PTPRC,COCH,CD4,SCARB1,MMP12,PTGFR,FAM20A,CXCL9	GO:BP	reproduction	GO:0000003	0.0205079	777	456	31	CPT1B,PTX3,P2RX1,DNAH11,ENSBGRG00000019312,HOXD10,ENSBGRG00000002058,ENSBGRG00000021382,RSPH1,TPPP3,CFAP44,VASH2,MAPK15,AGO2,RDH10,DNAI1,LIF,SMC2,DNAH1,REN,WNT2,TSGA10,SFRP2,IHH,PLTP,MMP9,LHX9,PLB1,BMP6,WNT2B,C3
GO:BP	negative regulation of apoptotic process	GO:0043066	0.0285502	528	404	22	IFI6,PLAC8,CTSH,NR4A1,VNN1,RARB,HEY2,NR4A2,CD74,PTGS2,KLF4,PCID2,PINK1,TREM2,NEFL,SFRP1,MITF,ITGAV,SOCS3,ENSBGRG00000011804,ARG2,HIF1A	GO:BP	lymphocyte migration	GO:0072676	0.0404165	65	635	9	CH25H,ADAM8,APOD,ECM1,ENSBGRG00000025617,CXCL11,TBX21,ENSBGRG00000025972,ITGAL	GO:BP	urogenital system development	GO:0001655	0.0205123	232	456	15	PROM1,LRP4,RDH10,LIF,SOX4,REN,RET,MMP9,ID3,BMP6,WNT2B,AGTR1,PAX8,WNT11,FOXC2
GO:BP	negative regulation of ossification	GO:0030279	0.0302778	23	404	5	SRGN,ECM1,SFRP1,KREMEN1,HIF1A	GO:BP	endothelial cell proliferation	GO:0001935	0.042688	99	635	11	ALDH1A2,NR4A1,VASH2,EGR3,ECM1,NR2F2,XDH,BMP6,SCARB1,APOA1,AGTR1	GO:BP	cell adhesion mediated by integrin	GO:0033627	0.0213867	46	456	7	CYP1B1,PLAU,ITGAV,LIF,RET,ITGA2,FOXC2
GO:BP	regulation of cell motility	GO:2000145	0.0305747	610	404	24	TF,CTSH,GPNMB,NDRG4,ENSBGRG00000008198,CD74,SYNE2,KLF4,ROR2,ADAMTS1,NR4A3,TREM2,ECM1,SFRP1,MYOC,CYP1B1,MITF,STC1,ITGAV,ENSBGRG00000019226,PTPRJ,GPR18,SORL1,HIF1A	GO:BP	anatomical structure formation involved in morphogenesis	GO:0048646	0.0472188	723	635	36	SPRY1,TMEM100,EGR2,PCDH8,ALDH1A2,SPRY2,FHOD3,HPSE,PLXDC1,KLF4,ENSBGRG00000008198,NR4A1,TCAP,CD109,CLDN5,RET,ACTG1,VASH2,EGR3,GPLD1,ADAM8,FZD2,HOXA5,WNT4,ECM1,COL8A1,GATA5,EDNRA,COL12A1,PDE3B,COL2A1,FAM20A,CXCL9,AGTR1,MMP9,INHBA	GO:BP	regulation of ion transport	GO:0043269	0.0215312	262	456	16	P2RX1,ENSBGRG00000019226,SFRP4,ACTN2,HOMER1,PTGES,F2,UBASH3B,TF,CXCL9,MMP9,TREM2,CD84,ATP1B2,CXCL11,ENSBGRG00000016572
GO:BP	regulation of signaling	GO:0023051	0.0327111	2006	404	54	DLK1,IFI6,TF,OAS1,RGS1,CTSH,VNN1,PAX8,NDRG4,C3,RASAL1,SPRY1,CDK5RAP2,SHOX2,NGFR,HEY2,NR4A2,ENSBGRG00000008198,CTNND2,CXCR4,CD74,ATF3,PTGS2,RYR2,PCID2,PINK1,RSPO2,TREM2,ECM1,REN,MZB1,SFRP1,MYOC,CYP1B1,ENSBGRG00000002365,ITGAV,ANKRD1,S100A9,HOMER1,ABCA1,PTPRJ,RGS22,HCST,ENPP1,LIF,KREMEN1,F2,SORL1,LOX,PASK,GPR137B,HIF1A,RUNX2,PSD4	GO:BP	leukocyte activation	GO:0045321	0.0477032	526	635	29	VNN1,TNFSF18,ENSBGRG00000008198,GPNMB,ENSBGRG00000019169,EGR3,CD44,ADAM8,WNT4,ZBTB16,IRF4,ENSBGRG00000006631,MZB1,CD27,PRF1,WAS,TBX21,ENSBGRG00000025972,PTPRC,CD4,CTPS1,SFRP1,LCP2,CD79A,ITGAL,ITK,SIT1,CD84,DPP4	GO:BP	immune response	GO:0006955	0.0235959	899	456	34	PTX3,ENSBGRG00000019265,IKBKE,PDE12,ENSBGRG00000023471,MYB,IFNAR1,LIF,F2,SERPING1,CXCL9,TREM2,MMP12,CD84,TBX21,LCN2,ENSBGRG00000006053,ECM1,ENSBGRG00000023865,STAB1,PTPRC,BMP6,ENSBGRG00000012118,WAS,SUSD4,ENSBGRG00000023194,ENSBGRG00000018905,CXCL11,CCL19,ENSBGRG00000006631,APOA1,C3,CD96,LCP2
GO:BP	positive regulation of gene expression	GO:0010628	0.0354109	698	404	26	OAS1,CTSH,PLP1,C3,SLC6A4,OAS2,HEY2,ENSBGRG00000008198,KPNA7,MLH1,CD74,ATF3,KLF4,LPL,ID3,PINK1,TREM2,MZB1,CYP1B1,MITF,ENSBGRG00000019226,OSR2,LIF,SORL1,HIF1A,RUNX2	GO:BP	positive regulation of steroid metabolic process	GO:0045940	0.0486321	16	635	5	WNT4,STAR,BMP6,APOA1,AGTR1	GO:BP	heart development	GO:0007507	0.0267487	328	456	18	ENSBGRG00000020700,FGFRL1,DNAH11,DUSP6,MYH6,FHOD3,ACTN2,TMEM100,DNAI1,SOX4,WNT2,SFRP2,IHH,EDNRA,ID3,ADAP2,WNT11,FOXC2
GO:BP	central nervous system development	GO:0007417	0.0358686	536	404	22	PAX8,PLP1,C3,CELSR2,CDK5RAP2,SLC6A4,NGFR,RARB,NR4A2,EGR2,CCDC141,SYNE2,ID3,TREM2,DCLK1,ENSBGRG00000005744,DNAH5,LIF,F2,ZBTB16,B4GALT5,HIF1A	GO:CC	cell periphery	GO:0071944	1.85841e-14	2661	635	132	TMEM100,KCNG1,CSMD3,HBEGF,EFR3B,ACSBG1,MMP16,RGS1,INPP5J,COL4A6,HMCN1,PCDH8,COL4A5,ASIC2,SUSD2,ANPEP,NTNG2,SCARA5,NOXO1,PLP1,ENSBGRG00000019265,PLXDC1,ARL4A,CELSR2,SLC52A3,ENSBGRG00000008198,IGFLR1,HTRA2,TCIM,GPSM2,CD109,SLC2A4,PLIN4,CLDN5,FLNC,RET,RAPSN,ENSBGRG00000019169,EVPL,DES,CD44,SLC43A2,RHBG,VIT,CYBA,WDR6,ADAM8,FZD2,TSPAN15,UNC5C,UPK1A,FREM1,SLC6A4,HPSE2,VWA1,WNT4,FGG,ECM1,GDPD2,CD163,CAM…	GO:BP	epithelial cell differentiation	GO:0030855	0.0315539	397	456	20	CD109,EHF,PROM1,SFRP4,SHROOM3,TMEM100,LIF,SOX4,TAGLN2,IHH,EVPL,MMP9,ID3,ALDOC,BMP6,PAX8,TXNIP,ZFP36,WNT11,FOXC2
GO:BP	regulation of cell migration	GO:0030334	0.0371152	577	404	23	CTSH,GPNMB,NDRG4,ENSBGRG00000008198,CD74,SYNE2,KLF4,ROR2,ADAMTS1,NR4A3,TREM2,ECM1,SFRP1,MYOC,CYP1B1,MITF,STC1,ITGAV,ENSBGRG00000019226,PTPRJ,GPR18,SORL1,HIF1A	GO:CC	extracellular region	GO:0005576	2.3787e-13	1017	635	70	SFRP4,ENSBGRG00000020465,OXT,HBEGF,HMCN1,FGF7,DLK1,ADCYAP1,KCP,ANPEP,NTNG2,WFIKKN2,APOLD1,CD109,SLC2A4,ACTG1,BMP15,ISG15,HAS3,GPLD1,PLBD1,WNT5B,VWA1,WNT4,FGG,ENSBGRG00000015394,APOD,GPX3,ECM1,TFPI2,ENSBGRG00000011592,TIMP1,SVEP1,PTHLH,PRSS12,ENSBGRG00000023865,TNFRSF11B,REN,GRIA1,ENSBGRG00000009360,SCUBE2,CXCL11,FBLN5,MZB1,STC1,CPQ,NTS,AOC1,ENSBGRG00000017807,PI16,BPIFC,ENSBGRG00000009484,MMP12,A…	GO:BP	maintenance of location	GO:0051235	0.0346595	186	456	13	IKBKE,HK2,PLIN2,ITGAV,F2,UBASH3B,CXCL9,LCN2,PTPRC,CXCL11,CCL19,APOA1,C3
GO:BP	regulation of anatomical structure morphogenesis	GO:0022603	0.037944	538	404	22	CTSH,C3,RASAL1,SPRY1,SHOX2,NGFR,ADGRB3,KLF4,ADAMTS1,PINK1,RSPO2,ECM1,NEFL,MYOC,CYP1B1,ENSBGRG00000019226,THBS2,LIF,HK2,F2,HIF1A,RUNX2	GO:CC	cellular_component	GO:0005575	1.27455e-10	12261	635	378	NR4A3,SFRP4,ENSBGRG00000014043,SPRY1,MGAT5B,ENSBGRG00000006887,KRT7,ENSBGRG00000020700,ENSBGRG00000019312,TMEM100,HOXD11,CYB5R2,KCNG1,CSMD3,MX1,DRC7,ENSBGRG00000020465,ENSBGRG00000002058,HSPA6,RORC,OXT,HBEGF,EFR3B,ACSBG1,MMP16,EGR2,RGS1,INPP5J,HOXD10,IFI6,CPT1B,COL4A6,CAMK2B,ATF3,ENSBGRG00000024807,ENSBGRG00000024583,HMCN1,PCDH8,FGF7,NOCT,ENSBGRG00000013984,OAS1,ENSBGRG00000003075,DLK1,GADD45A,NR…	GO:BP	primary lung bud formation	GO:0060431	0.035303	4	456	3	RDH10,WNT2,WNT2B
GO:BP	cellular response to oxygen-containing compound	GO:1901701	0.0413187	581	404	23	NR4A1,RORC,ZNF277,SLC25A33,BRINP2,COL4A6,NGFR,NR4A2,RYR2,ID3,PINK1,EPHA3,AGRN,TREM2,MZB1,SFRP1,CYP1B1,ANKRD1,COL5A2,ENPP1,SORL1,HIF1A,COL1A2	GO:CC	cellular anatomical entity	GO:0110165	2.08043e-10	12085	635	373	NR4A3,SFRP4,ENSBGRG00000014043,SPRY1,MGAT5B,ENSBGRG00000006887,KRT7,ENSBGRG00000020700,ENSBGRG00000019312,TMEM100,HOXD11,CYB5R2,KCNG1,CSMD3,MX1,DRC7,ENSBGRG00000020465,ENSBGRG00000002058,HSPA6,RORC,OXT,HBEGF,EFR3B,ACSBG1,MMP16,EGR2,RGS1,INPP5J,HOXD10,IFI6,CPT1B,COL4A6,ATF3,ENSBGRG00000024807,ENSBGRG00000024583,HMCN1,PCDH8,FGF7,NOCT,ENSBGRG00000013984,OAS1,ENSBGRG00000003075,DLK1,GADD45A,NR4A2,ADC…	GO:BP	animal organ morphogenesis	GO:0009887	0.0455681	657	456	27	FGFRL1,DNAH11,HOXD10,PROM1,SFRP4,MYH6,MTHFD1L,LRP4,MFSD2A,RDH10,TMEM100,LIF,SOX4,WNT2,SFRP2,FGL1,IHH,TNFRSF11B,ID3,LHX9,BMP6,WNT2B,COL8A1,PAX8,WNT11,TMIE,FOXC2
GO:BP	signaling	GO:0023052	0.0416274	4298	404	96	DLK1,IFI6,TF,OAS1,RERGL,RGS1,SRGN,CTSH,GPNMB,VNN1,MX1,PAX8,NDRG4,C3,ENSBGRG00000026531,RASAL1,SPRY1,CELSR2,CDK5RAP2,SLC25A33,COL4A6,OAS2,SHOX2,NGFR,RARB,HEY2,NR4A2,ZWILCH,ENSBGRG00000008198,ADGRB3,MLH1,CTNND2,CC2D2A,CREB3L4,CXCR4,ENSBGRG00000000541,CD74,ATF3,PTGS2,KLF4,ROR2,LPL,GRIP2,ASB10,NR4A3,RGS11,RYR2,ENSBGRG00000024462,PCID2,RASGEF1B,PINK1,RSPO2,EPHA3,AGRN,TREM2,ENSBGRG00000000153,ECM1,REN,…	GO:CC	extracellular space	GO:0005615	4.41204e-10	549	635	44	SFRP4,HBEGF,DLK1,KCP,ANPEP,WFIKKN2,CD109,SLC2A4,ACTG1,BMP15,GPLD1,PLBD1,WNT4,FGG,ENSBGRG00000015394,APOD,GPX3,ECM1,TIMP1,SVEP1,TNFRSF11B,REN,SCUBE2,FBLN5,STC1,CPQ,AOC1,PI16,BPIFC,MMP12,APOA1,SFRP1,SRPX2,PTN,LOX,ENSBGRG00000017855,COL2A1,F5,FAM20A,CXCL9,MMP9,CCN5,INHBA,FLRT3	GO:BP	positive regulation of cell differentiation	GO:0045597	0.0482259	513	456	23	LOXL2,ENSBGRG00000019226,PROM1,VWC2L,SFRP4,MYB,NOCT,TMEM100,LIF,SOX4,WNT2,SFRP2,GDPD2,IHH,CXCL9,TREM2,RANBP3L,PTPRC,BMP6,ZFP36,APOA1,MAPT,SLC6A6
GO:BP	cartilage development	GO:0051216	0.0422506	130	404	10	COL11A2,SHOX2,RARB,RSPO2,ECM1,STC1,OSR2,ZBTB16,HIF1A,RUNX2	GO:CC	extracellular matrix	GO:0031012	2.43892e-09	199	635	25	MMP16,COL4A6,HMCN1,COL4A5,ENSBGRG00000008198,VIT,FREM1,HPSE2,VWA1,WNT4,ECM1,TIMP1,TNN,TNFRSF11B,FBLN5,COCH,ADAMTSL4,OMD,MMP12,SFRP1,BGN,LOX,COL2A1,ADAMTSL2,MMP9	GO:BP	positive regulation of cell motility	GO:2000147	0.0484733	343	456	18	ENSBGRG00000019226,PLAU,ITGAV,AGO2,SELP,HBEGF,LAMC2,RET,SPRY2,TF,MMP9,TREM2,HDAC9,PTPRC,CCL19,RRAS2,WNT11,FOXC2
GO:BP	positive regulation of macromolecule metabolic process	GO:0010604	0.0439146	2130	404	56	TF,OAS1,PLAC8,HAS3,CTSH,NR4A1,GPNMB,PAX8,PLP1,C3,DBP,CDK5RAP2,BNC1,SLC6A4,OAS2,NGFR,RARB,HEY2,NR4A2,ENSBGRG00000008198,KPNA7,EGR2,MLH1,FHL5,CREB3L4,CD74,ATF3,PTGS2,KLF4,LPL,NR4A3,HDAC10,ID3,PCID2,PINK1,TREM2,SLX4,PLEKHN1,MZB1,SFRP1,CYP1B1,MITF,MYB,ENSBGRG00000019226,S100A9,OSR2,LIF,P2RX1,MED13,F2,ZBTB16,SORL1,PTPRN,HIF1A,FCER2,RUNX2	GO:CC	external encapsulating structure	GO:0030312	2.72659e-09	200	635	25	MMP16,COL4A6,HMCN1,COL4A5,ENSBGRG00000008198,VIT,FREM1,HPSE2,VWA1,WNT4,ECM1,TIMP1,TNN,TNFRSF11B,FBLN5,COCH,ADAMTSL4,OMD,MMP12,SFRP1,BGN,LOX,COL2A1,ADAMTSL2,MMP9	GO:CC	extracellular region	GO:0005576	1.19883e-13	1017	456	58	PTX3,PI15,CD109,LOXL2,ENSBGRG00000015089,ADAMTS4,PROM1,VWC2L,ENSBGRG00000019707,PLAU,VWA1,SFRP4,AGO2,SELP,SLC12A3,HBEGF,LIF,REN,PRC1,WNT2,F2,FAM83D,SFRP2,FGG,APOD,TF,GRIA1,NTS,SRGN,DKK2,PTHLH,BPIFC,FGL1,SERPING1,ENSBGRG00000011592,PLTP,TFPI2,TNFRSF11B,CXCL9,MMP9,MMP12,SVEP1,LCN2,HAS3,ECM1,GPX3,ENSBGRG00000009484,ENSBGRG00000023865,GPRC5B,WNT2B,FBLN5,CXCL11,PCSK1N,CCL19,ADAMTSL2,WNT11,APOA1,C3
GO:BP	tube development	GO:0035295	0.0439445	707	404	26	CTSH,NR4A1,PAX8,C3,SPRY1,SHOX2,NGFR,RARB,HEY2,ADGRB3,CC2D2A,KLF4,ADAMTS1,RYR2,RSPO2,ECM1,CYP1B1,CLMP,ITGAV,THBS2,RDH10,LIF,HK2,LOX,ARG2,HIF1A	GO:CC	plasma membrane	GO:0005886	6.50049e-09	2417	635	109	TMEM100,KCNG1,CSMD3,HBEGF,EFR3B,ACSBG1,MMP16,RGS1,INPP5J,PCDH8,ASIC2,SUSD2,ANPEP,NTNG2,SCARA5,NOXO1,PLP1,ENSBGRG00000019265,PLXDC1,ARL4A,CELSR2,SLC52A3,ENSBGRG00000008198,IGFLR1,HTRA2,TCIM,CD109,SLC2A4,PLIN4,CLDN5,FLNC,RET,RAPSN,ENSBGRG00000019169,EVPL,DES,CD44,SLC43A2,RHBG,CYBA,WDR6,ADAM8,FZD2,TSPAN15,UNC5C,UPK1A,SLC6A4,FGG,GDPD2,CD163,CAMK1G,KCNMA1,PRSS12,CXCR3,PCDHB7,TRDC,CATSPERB,HIF3A,ELAPOR…	GO:CC	cell periphery	GO:0071944	1.44295e-13	2661	456	103	ADAMTS9,PTX3,CD109,ZMYND10,P2RX1,PLXDC1,FGFRL1,ENSBGRG00000003150,SLC1A5,ENSBGRG00000019265,ARRDC3,ENSBGRG00000019226,ATP9A,KCNG1,GRID2,NT5E,TES,PROM1,FGFR4,PLIN2,ACTG2,VWC2L,VWA1,ITGAV,SLC8A3,ENSBGRG00000021642,LRP4,SORCS2,COL15A1,SELP,DNAI2,MFSD2A,ACKR3,SLC12A3,ACTN2,IFNAR1,IGFLR1,HBEGF,TMEM100,HOMER1,LAMP5,TMC5,SLC28A1,PRC1,WNT2,LRRC8B,CHRNA3,RET,ITGA2,F2,SLC7A1,FLNC,ENSBGRG00000024423,TNFRSF8…
GO:BP	positive regulation of response to stimulus	GO:0048584	0.047003	1247	404	38	TF,ENSBGRG00000012118,CTSH,NDRG4,C3,VSIG4,ENSBGRG00000020465,SHOX2,NGFR,ENSBGRG00000008198,MLH1,CXCR4,CD74,ATF3,PTGS2,HDAC10,PCID2,PINK1,RSPO2,TREM2,C1QB,SFRP1,MYOC,CYP1B1,ENSBGRG00000002365,MYB,ANKRD1,S100A9,SUCNR1,PTPRJ,HCST,LIF,F2,SORL1,ARG2,GPR137B,HIF1A,FCER2	GO:CC	cell surface	GO:0009986	7.68421e-07	407	635	32	SFRP4,HBEGF,ANPEP,SCARA5,SLC2A4,ENSBGRG00000019169,CD44,ADAM8,TSPAN15,UPK1A,WNT4,FGG,CD163,TNN,CXCR3,TRDC,GRIA1,ANTXR1,CD27,PTPRC,CD4,SCARB1,HCST,SFRP1,CD79A,BGN,ITGAL,KCNQ3,CXCL9,DPP4,NLGN1,ANXA9	GO:CC	extracellular space	GO:0005615	1.10102e-11	549	456	39	PTX3,CD109,LOXL2,ENSBGRG00000015089,ADAMTS4,PROM1,VWC2L,ENSBGRG00000019707,PLAU,SFRP4,AGO2,SELP,SLC12A3,HBEGF,LIF,REN,F2,SFRP2,FGG,APOD,TF,SRGN,DKK2,BPIFC,SERPING1,PLTP,TNFRSF11B,CXCL9,MMP9,MMP12,SVEP1,LCN2,ECM1,GPX3,GPRC5B,FBLN5,PCSK1N,APOA1,C3
GO:BP	negative regulation of programmed cell death	GO:0043069	0.0486845	547	404	22	IFI6,PLAC8,CTSH,NR4A1,VNN1,RARB,HEY2,NR4A2,CD74,PTGS2,KLF4,PCID2,PINK1,TREM2,NEFL,SFRP1,MITF,ITGAV,SOCS3,ENSBGRG00000011804,ARG2,HIF1A	GO:CC	collagen-containing extracellular matrix	GO:0062023	4.36145e-05	122	635	15	COL4A6,HMCN1,COL4A5,ENSBGRG00000008198,VIT,FREM1,VWA1,ECM1,TIMP1,FBLN5,COCH,ADAMTSL4,OMD,SFRP1,COL2A1	GO:CC	plasma membrane	GO:0005886	3.58847e-10	2417	456	89	CD109,ZMYND10,P2RX1,PLXDC1,FGFRL1,ENSBGRG00000003150,SLC1A5,ENSBGRG00000019265,ARRDC3,ENSBGRG00000019226,ATP9A,KCNG1,GRID2,NT5E,TES,PROM1,FGFR4,PLIN2,VWC2L,ITGAV,SLC8A3,LRP4,SORCS2,SELP,DNAI2,MFSD2A,ACKR3,SLC12A3,ACTN2,IFNAR1,IGFLR1,HBEGF,TMEM100,HOMER1,LAMP5,TMC5,SLC28A1,PRC1,WNT2,LRRC8B,CHRNA3,RET,ITGA2,F2,SLC7A1,FLNC,TNFRSF8,KPNA2,FGG,TF,GRIA1,GDPD2,CATSPERB,IHH,EVPL,FILIP1,EHD3,CXCL9,TREM2,NC…
GO:CC	cellular_component	GO:0005575	1.2214e-09	12261	404	252	ENSBGRG00000014043,HSPA6,DLK1,IFI6,TF,EVPL,OAS1,ENSBGRG00000013025,ENSBGRG00000006887,RERGL,HAS3,MGAT5B,RGS1,SRGN,INPP5J,ENSBGRG00000019329,CTSH,NR4A1,ENSBGRG00000001362,RORC,ENSBGRG00000008491,COL13A1,ENSBGRG00000024583,EFR3B,GPNMB,ABCA9,SCARA5,HEPACAM,ANPEP,MX1,ENSBGRG00000004758,ENSBGRG00000002223,PAX8,PLP1,COL11A2,NDRG4,CD68,ENSBGRG00000026583,ENSBGRG00000014381,C3,DBP,ENSBGRG00000026531,WDR7…	GO:CC	external side of plasma membrane	GO:0009897	0.00123007	139	635	14	ANPEP,SLC2A4,ENSBGRG00000019169,FGG,CD163,CXCR3,TRDC,ANTXR1,CD27,PTPRC,CD4,CD79A,CXCL9,NLGN1	GO:CC	cellular_component	GO:0005575	4.47505e-08	12261	456	274	ENSBGRG00000023632,SPAG17,OVGP1,ADAMTS9,CPT1B,PTX3,ENSBGRG00000020700,ENSBGRG00000021181,BZW2,ENSBGRG00000001138,DNAH9,PI15,CHODL,NSG1,CD109,LOXL2,ZMYND10,P2RX1,ENSBGRG00000023671,PLXDC1,FGFRL1,ENSBGRG00000003150,SLC1A5,ENSBGRG00000005789,ENSBGRG00000015089,ENSBGRG00000019265,ARRDC3,DNAH11,ENSBGRG00000019312,HOXD10,RNF122,IKBKE,ENSBGRG00000019226,ATP9A,KCNG1,GRID2,DUSP6,NT5E,AK9,ADAMTS4,HK2,EHF,T…
GO:CC	cellular anatomical entity	GO:0110165	1.58296e-09	12085	404	249	ENSBGRG00000014043,HSPA6,DLK1,IFI6,TF,EVPL,OAS1,ENSBGRG00000013025,ENSBGRG00000006887,RERGL,HAS3,MGAT5B,RGS1,SRGN,INPP5J,ENSBGRG00000019329,CTSH,NR4A1,ENSBGRG00000001362,RORC,ENSBGRG00000008491,COL13A1,ENSBGRG00000024583,EFR3B,GPNMB,ABCA9,SCARA5,HEPACAM,ANPEP,MX1,ENSBGRG00000004758,ENSBGRG00000002223,PAX8,PLP1,NDRG4,CD68,ENSBGRG00000026583,ENSBGRG00000014381,C3,DBP,ENSBGRG00000026531,WDR72,RASAL1…	GO:CC	membrane	GO:0016020	0.00177187	5271	635	169	ENSBGRG00000014043,SPRY1,TMEM100,CYB5R2,KCNG1,CSMD3,MX1,HBEGF,EFR3B,ACSBG1,MMP16,RGS1,INPP5J,IFI6,PCDH8,SPRY2,ASIC2,ENSBGRG00000013025,SUSD2,ANPEP,NTNG2,SCARA5,POMT1,NOXO1,PLP1,ENSBGRG00000019265,SLC25A33,HPSE,PLXDC1,ARL4A,CELSR2,SLC52A3,ENSBGRG00000024677,ENSBGRG00000008198,IGFLR1,USP19,PTGS2,NR4A1,ENSBGRG00000001138,ENSBGRG00000009709,HTRA2,TCIM,POPDC3,AP5Z1,CD109,SLC2A4,PLIN4,CLDN5,GPNMB,FLNC,…	GO:CC	cellular anatomical entity	GO:0110165	4.51973e-08	12085	456	271	ENSBGRG00000023632,SPAG17,OVGP1,ADAMTS9,CPT1B,PTX3,ENSBGRG00000020700,ENSBGRG00000021181,BZW2,ENSBGRG00000001138,DNAH9,PI15,CHODL,NSG1,CD109,LOXL2,ZMYND10,P2RX1,ENSBGRG00000023671,PLXDC1,FGFRL1,ENSBGRG00000003150,SLC1A5,ENSBGRG00000005789,ENSBGRG00000015089,ENSBGRG00000019265,ARRDC3,DNAH11,ENSBGRG00000019312,HOXD10,RNF122,IKBKE,ENSBGRG00000019226,ATP9A,KCNG1,GRID2,DUSP6,NT5E,AK9,ADAMTS4,HK2,EHF,T…
GO:CC	extracellular matrix	GO:0031012	5.82078e-09	199	404	20	HMCN1,MMP16,COL4A6,ENSBGRG00000008198,ADAMTS1,ADAMTSL5,AGRN,ECM1,ADAMTS9,SFRP1,MYOC,PTX3,COL5A2,THBS2,ADAMTSL4,OMD,NID1,LOX,CRISPLD2,COL1A2	GO:CC	integral component of plasma membrane	GO:0005887	0.00492245	578	635	31	KCNG1,HBEGF,MMP16,ASIC2,SCARA5,NOXO1,SLC52A3,HTRA2,SLC2A4,RET,RHBG,CYBA,ADAM8,UPK1A,SLC6A4,KCNMA1,ELAPOR1,GRIA1,CD4,SCARB1,CD72,ITGAD,ITGAL,ENSBGRG00000006848,KCNQ3,CCRL2,PTPRD,ENSBGRG00000003957,NLGN1,ABCA4,FLRT3	GO:CC	external side of plasma membrane	GO:0009897	3.92625e-07	139	456	16	P2RX1,ENSBGRG00000019226,NT5E,ITGAV,SELP,DNAI2,WNT2,ITGA2,F2,FGG,TF,CXCL9,TRDC,ATP1B2,PTPRC,CXCR3
GO:CC	external encapsulating structure	GO:0030312	6.37961e-09	200	404	20	HMCN1,MMP16,COL4A6,ENSBGRG00000008198,ADAMTS1,ADAMTSL5,AGRN,ECM1,ADAMTS9,SFRP1,MYOC,PTX3,COL5A2,THBS2,ADAMTSL4,OMD,NID1,LOX,CRISPLD2,COL1A2	GO:CC	intrinsic component of plasma membrane	GO:0031226	0.00895902	625	635	32	KCNG1,HBEGF,MMP16,ASIC2,NTNG2,SCARA5,NOXO1,SLC52A3,HTRA2,SLC2A4,RET,RHBG,CYBA,ADAM8,UPK1A,SLC6A4,KCNMA1,ELAPOR1,GRIA1,CD4,SCARB1,CD72,ITGAD,ITGAL,ENSBGRG00000006848,KCNQ3,CCRL2,PTPRD,ENSBGRG00000003957,NLGN1,ABCA4,FLRT3	GO:CC	cell surface	GO:0009986	1.7879e-06	407	456	26	P2RX1,ENSBGRG00000019226,NT5E,PROM1,PLAU,SFRP4,ITGAV,LRP4,SELP,DNAI2,ACKR3,HBEGF,WNT2,ITGA2,F2,FGG,TF,GRIA1,CXCL9,TRDC,ATP1B2,PTPRC,NLGN3,BGN,CXCR3,C3
GO:CC	cell periphery	GO:0071944	2.54955e-07	2661	404	80	TF,EVPL,RGS1,INPP5J,EFR3B,SCARA5,ANPEP,PLP1,NDRG4,CD68,RASAL1,HMCN1,DNAJB4,SLC52A3,CELSR2,ARL4A,SLC6A4,MMP16,ACSBG1,COL4A6,FAT2,NGFR,ENSBGRG00000008198,ADGRB3,SUSD2,CXCR4,CD74,LPL,SCIN,ADAMTS1,ADAMTSL5,ENSBGRG00000021231,EPHA3,AGRN,TREM2,STAB2,KCNMA1,ENSBGRG00000000153,ECM1,ADAMTS9,SFRP1,PCDHB7,MYOC,PTX3,GRIP1,KCNS3,IFNAR1,ZMYND10,ANKS1B,ITGAV,ENSBGRG00000019226,HIF3A,NCAM1,COL5A2,HOMER1,SLC22A3,…	GO:CC	collagen trimer	GO:0005581	0.0139831	19	635	5	COL4A6,COL4A5,COL11A2,LOX,COL2A1	GO:CC	integral component of plasma membrane	GO:0005887	4.78703e-05	578	456	29	P2RX1,ENSBGRG00000003150,ENSBGRG00000019226,KCNG1,GRID2,FGFR4,VWC2L,ITGAV,SLC8A3,SORCS2,SELP,MFSD2A,IFNAR1,HBEGF,TMC5,SLC28A1,LRRC8B,CHRNA3,RET,ITGA2,GRIA1,TREM2,NCF2,ENSBGRG00000006848,ATP1B2,ADGRB3,STAB1,NLGN3,SLC6A6
GO:CC	collagen-containing extracellular matrix	GO:0062023	1.02566e-06	122	404	14	HMCN1,COL4A6,ENSBGRG00000008198,ADAMTS1,AGRN,ECM1,SFRP1,MYOC,COL5A2,THBS2,ADAMTSL4,OMD,NID1,COL1A2	GO:CC	axon	GO:0030424	0.020311	201	635	15	INPP5J,NTNG2,PVALB,HEPACAM,ACTG1,UNC5C,PRSS12,TNN,GRIA1,SLC30A3,LPAR3,NEFL,ENSBGRG00000006848,KCNQ3,FLRT3	GO:CC	axonemal dynein complex	GO:0005858	7.05127e-05	18	456	6	DNAH9,DNAH7,DNAI2,DNAI1,CCDC65,DNAH1
GO:CC	cell surface	GO:0009986	1.50632e-05	407	404	23	TF,SCARA5,ANPEP,C3,NGFR,CXCR4,CD74,RSPO2,SFRP1,ITGAV,ENSBGRG00000019226,NCAM1,CD163,ENPP3,PTPRJ,HCST,ENPP1,ENSBGRG00000010723,P2RX1,F2,SORL1,IGF2R,FCER2	GO:CC	cytoplasm	GO:0005737	0.0285649	6044	635	182	SFRP4,SPRY1,MGAT5B,KRT7,ENSBGRG00000020700,TMEM100,MX1,DRC7,HSPA6,OXT,EFR3B,ACSBG1,EGR2,RGS1,INPP5J,HOXD10,IFI6,CPT1B,HMCN1,FGF7,NOCT,OAS1,ENSBGRG00000003075,GADD45A,ALDH1A2,ANPEP,POMT1,KPNA7,SLC25A33,HPSE,PLXDC1,ARL4A,KLF4,CELSR2,RASGRF2,ENSBGRG00000024677,USP19,PTGS2,GPD1,NR4A1,ITGB1BP2,PVALB,TCAP,HTRA2,IGF2BP3,TCIM,MAFF,FHL3,FIBIN,GPSM2,AP5Z1,CD109,ENSBGRG00000001761,SLC2A4,IVNS1ABP,PLIN4,CLDN…	GO:CC	intrinsic component of plasma membrane	GO:0031226	7.56999e-05	625	456	30	P2RX1,ENSBGRG00000003150,ENSBGRG00000019226,KCNG1,GRID2,FGFR4,VWC2L,ITGAV,SLC8A3,SORCS2,SELP,MFSD2A,IFNAR1,HBEGF,TMC5,SLC28A1,LRRC8B,CHRNA3,RET,ITGA2,GRIA1,TREM2,NCF2,ENSBGRG00000006848,ATP1B2,ADGRB3,STAB1,NLGN3,MDGA1,SLC6A6
GO:CC	extracellular region	GO:0005576	0.000443825	1017	404	36	DLK1,TF,HAS3,SRGN,CTSH,ANPEP,C3,HMCN1,ENSBGRG00000020465,LPL,PCSK1N,RSPO2,ECM1,REN,WFDC2,MZB1,SFRP1,ENSBGRG00000015089,MYOC,PTX3,ENSBGRG00000011592,STC1,S100A9,ADAMTS4,THBS2,ENPP1,LIF,F2,SORL1,PI15,LOX,F5,PRSS12,CRISPLD2,STC2,COL1A2	GO:CC	cell junction	GO:0030054	0.0287843	908	635	40	HMCN1,COL4A5,ASIC2,NTNG2,COL13A1,GRIP2,CLDN5,WNK4,HEPACAM,ACTG1,TLN2,SLX4,RAPSN,DES,CDK5RAP2,TSPAN15,SLC6A4,PRSS12,TNN,GRIA1,C1QB,DCLK1,WAS,SLC30A3,PTPRC,GRIP1,PTPRR,NEFL,LCP2,CACNG7,TRPC6,EPB41L3,ITK,CLCA2,ARHGAP44,PTPRD,DPP4,NLGN1,FLRT3,SLC4A8	GO:CC	membrane	GO:0016020	0.000274302	5271	456	131	ENSBGRG00000023632,ENSBGRG00000001138,NSG1,CD109,LOXL2,ZMYND10,P2RX1,PLXDC1,FGFRL1,ENSBGRG00000003150,SLC1A5,ENSBGRG00000005789,ENSBGRG00000019265,ARRDC3,IKBKE,ENSBGRG00000019226,ATP9A,KCNG1,GRID2,NT5E,AK9,HK2,TES,PROM1,FGFR4,PLIN2,VWC2L,B3GNT8,ITGAV,SLC8A3,ATP2B2,CYB5R2,LRP4,SORCS2,ATP2A2,SELP,DNAI2,ENSBGRG00000000877,MFSD2A,LOXL4,ACKR3,SLC12A3,ACTN2,CNGA3,IFNAR1,IGFLR1,RDH10,HBEGF,TMEM100,HOMER…
GO:CC	extracellular space	GO:0005615	0.000782933	549	404	24	DLK1,TF,SRGN,CTSH,ANPEP,C3,LPL,PCSK1N,ECM1,REN,SFRP1,ENSBGRG00000015089,MYOC,PTX3,STC1,S100A9,ADAMTS4,ENPP1,LIF,F2,SORL1,LOX,F5,COL1A2	GO:CC	side of membrane	GO:0098552	0.0405693	238	635	16	RGS1,ANPEP,HTRA2,SLC2A4,ENSBGRG00000019169,FGG,CD163,CXCR3,TRDC,ANTXR1,CD27,PTPRC,CD4,CD79A,CXCL9,NLGN1	GO:CC	extracellular matrix	GO:0031012	0.00033632	199	456	15	ADAMTS9,PTX3,VWA1,ENSBGRG00000021642,COL15A1,WNT2,IHH,TNFRSF11B,MMP9,MMP12,ECM1,BGN,FBLN5,ADAMTSL2,WNT11
GO:CC	cytoplasm	GO:0005737	0.00138618	6044	404	129	HSPA6,IFI6,TF,EVPL,OAS1,HAS3,MGAT5B,RGS1,SRGN,INPP5J,CTSH,NR4A1,EFR3B,ANPEP,MX1,NDRG4,ENSBGRG00000026531,WDR72,RASAL1,HMCN1,DNAJB4,NAPRT,MYH7B,SPRY1,CELSR2,ARL4A,CDK5RAP2,SLC25A33,TDRKH,FKBP6,ACSBG1,OAS2,NGFR,HEY2,SGSM1,KPNA7,IGF2BP3,EGR2,CA3,CREB3L4,CXCR4,CD74,CCDC141,SYNE2,PTGS2,XAF1,KLF4,ADAMTS1,ASB10,PCSK1N,AK5,RYR2,HDAC10,ID3,PARP10,PCID2,PINK1,MSX2,ENSBGRG00000014632,ARHGEF37,EPHA3,ENSBGRG0…									GO:CC	external encapsulating structure	GO:0030312	0.000358041	200	456	15	ADAMTS9,PTX3,VWA1,ENSBGRG00000021642,COL15A1,WNT2,IHH,TNFRSF11B,MMP9,MMP12,ECM1,BGN,FBLN5,ADAMTSL2,WNT11
GO:CC	collagen trimer	GO:0005581	0.00161238	19	404	5	COL11A2,COL4A6,COL5A2,LOX,COL1A2									GO:CC	side of membrane	GO:0098552	0.000681135	238	456	16	P2RX1,ENSBGRG00000019226,NT5E,ITGAV,SELP,DNAI2,WNT2,ITGA2,F2,FGG,TF,CXCL9,TRDC,ATP1B2,PTPRC,CXCR3
GO:CC	external side of plasma membrane	GO:0009897	0.00189027	139	404	11	TF,ANPEP,CD74,ITGAV,ENSBGRG00000019226,NCAM1,CD163,ENPP3,P2RX1,F2,FCER2									GO:CC	dynein complex	GO:0030286	0.00264298	47	456	7	DNAH9,DNAH11,DNAH7,DNAI2,DNAI1,CCDC65,DNAH1
GO:CC	plasma membrane	GO:0005886	0.00479216	2417	404	62	TF,EVPL,RGS1,INPP5J,EFR3B,SCARA5,ANPEP,PLP1,NDRG4,CD68,RASAL1,DNAJB4,SLC52A3,CELSR2,ARL4A,SLC6A4,MMP16,ACSBG1,FAT2,NGFR,ENSBGRG00000008198,ADGRB3,SUSD2,CXCR4,CD74,LPL,SCIN,ENSBGRG00000021231,EPHA3,TREM2,STAB2,KCNMA1,ENSBGRG00000000153,PCDHB7,GRIP1,KCNS3,IFNAR1,ZMYND10,ANKS1B,ITGAV,ENSBGRG00000019226,HIF3A,NCAM1,HOMER1,SLC22A3,ABCA1,CD163,ENPP3,SLC1A5,PTPRJ,IL4R,PCDHB4,ENPP1,SLC26A2,P2RX1,F2,SORL1…									GO:CC	axoneme	GO:0005930	0.00713361	74	456	8	SPAG17,DNAH9,DNAH11,DNAH7,DNAI2,DNAI1,CCDC65,DNAH1
GO:CC	intracellular anatomical structure	GO:0005622	0.00560697	8724	404	170	HSPA6,IFI6,TF,EVPL,OAS1,ENSBGRG00000006887,HAS3,MGAT5B,RGS1,SRGN,INPP5J,ENSBGRG00000019329,CTSH,NR4A1,ENSBGRG00000001362,RORC,ENSBGRG00000008491,ENSBGRG00000024583,EFR3B,ANPEP,MX1,ENSBGRG00000004758,ENSBGRG00000002223,PAX8,NDRG4,ENSBGRG00000026583,ENSBGRG00000014381,DBP,ENSBGRG00000026531,WDR72,RASAL1,HMCN1,ENSBGRG00000002259,DNAJB4,NAPRT,MYH7B,SPRY1,CELSR2,ARL4A,CDK5RAP2,SLC25A33,BNC1,ENSBGRG000…									GO:CC	ciliary plasm	GO:0097014	0.00713361	74	456	8	SPAG17,DNAH9,DNAH11,DNAH7,DNAI2,DNAI1,CCDC65,DNAH1
GO:CC	axonemal dynein complex	GO:0005858	0.028749	18	404	4	DNAH9,DNAH7,CCDC65,DNAH5									GO:CC	cytoplasm	GO:0005737	0.00751285	6044	456	139	SPAG17,ADAMTS9,CPT1B,ENSBGRG00000020700,BZW2,DNAH9,CHODL,CD109,LOXL2,ZMYND10,PLXDC1,FGFRL1,ARRDC3,DNAH11,HOXD10,RNF122,IKBKE,ATP9A,DUSP6,NT5E,AK9,HK2,EHF,TES,PROM1,CYP1B1,REG4,ENSBGRG00000021382,FGFR4,ENSBGRG00000011804,PDE12,MYH14,PLIN2,DNAH7,RSPH1,TPPP3,SFRP4,VASH2,RUVBL1,MYH6,ITGAV,MTHFD1L,MAPK15,SLC8A3,AGO2,ATP2B2,MYB,SORCS2,ATP2A2,MTERF3,SELP,DNAI2,METTL1,IGF2BP2,ACKR3,NOCT,SLC12A3,ACTN2,RDH…
GO:CC	basement membrane	GO:0005604	0.0421178	56	404	6	HMCN1,COL4A6,ADAMTS1,AGRN,THBS2,NID1									GO:CC	plasma membrane bounded cell projection cytoplasm	GO:0032838	0.0125598	80	456	8	SPAG17,DNAH9,DNAH11,DNAH7,DNAI2,DNAI1,CCDC65,DNAH1
																GO:CC	plasma membrane region	GO:0098590	0.0291842	538	456	22	ZMYND10,P2RX1,ENSBGRG00000019226,GRID2,PROM1,ITGAV,ACKR3,SLC12A3,LAMP5,SLC28A1,CHRNA3,SLC7A1,KPNA2,TF,GRIA1,EHD3,TREM2,ATP1B2,MAPT,C5AR2,LCP2,SLC6A6
																GO:CC	cell projection membrane	GO:0031253	0.0472203	122	456	9	PROM1,ITGAV,LAMP5,SLC28A1,GRIA1,EHD3,ATP1B2,MAPT,SLC6A6
