# Supplementary material for: Changes in Transcriptomic Profiles in Different Reproductive Periods in Yaks
Source: Biology (Basel). 2021 Nov 25;10(12):1229. doi: 10.3390/biology10121229 (PMC8698885; doi:10.3390/biology10121229)
Supplement: Supplementary file 1 [file biology-10-01229-s001.zip › Table S7.xlsx]

## Sheet: Sheet1
YO-FvsA
#Term	ID	Input number	Background number	P-Value	Input
ECM-receptor interaction	bom04512	8	91	3.25599e-05	CHAD|THBS2|ITGA5|ITGAV|ITGA7|AGRN|COL4A6|COL1A2
Riboflavin metabolism	bom00740	3	8	0.000289034	ACP5|ENPP3|ENPP1
Human papillomavirus infection	bom05165	13	345	0.000567266	PTGS2|CHAD|CCNA1|THBS2|ITGA5|ITGAV|MX1|COL4A6|IFNAR1|COL1A2|CREB3L4|ITGA7|HEY2
Protein digestion and absorption	bom04974	7	122	0.001153	COL11A2|COL5A2|COL4A6|COL13A1|COL1A2|SLC1A5|COL12A1
PI3K-Akt signaling pathway	bom04151	13	374	0.0011577	IL4R|CHAD|NR4A1|THBS2|ITGA5|ITGAV|ITGA7|COL4A6|IFNAR1|COL1A2|NGFR|CREB3L4|MYB
Nicotinate and nicotinamide metabolism	bom00760	4	34	0.00122502	NMNAT2|NAPRT|ENPP3|ENPP1
Complement and coagulation cascades	bom04610	6	93	0.00147115	F2|F5|C4BPA|VSIG4|C1QB|C3
Pantothenate and CoA biosynthesis	bom00770	3	18	0.00212562	VNN1|ENPP3|ENPP1
Pathways in cancer	bom05200	15	552	0.00500197	CSF2RB|PTGS2|F2|RARB|ZBTB16|MLH1|ITGAV|COL4A6|IFNAR1|HIF1A|CXCR4|MITF|HEY2|PAX8|IL4R
Transcriptional misregulation in cancer	bom05202	7	184	0.00998489	ZBTB16|NR4A3|LMO2|RUNX2|NGFR|MITF|PAX8
Starch and sucrose metabolism	bom00500	3	35	0.011551	HK2|ENPP3|ENPP1
Focal adhesion	bom04510	7	207	0.0176837	CHAD|THBS2|ITGA5|ITGAV|ITGA7|COL4A6|COL1A2
Arrhythmogenic right ventricular cardiomyopathy (ARVC)	bom05412	4	80	0.0205917	RYR2|ITGA5|ITGAV|ITGA7
Osteoclast differentiation	bom04380	5	124	0.0224555	MITF|ACP5|IFNAR1|SOCS3|TREM2
Regulation of actin cytoskeleton	bom04810	7	218	0.0225507	F2|ITGA5|ITGAV|ITGA7|CXCR4|ITGAD|SCIN
Influenza A	bom05164	6	170	0.022749	IFNAR1|DDX58|SOCS3|MX1|NXT2|OAS2
Nitrogen metabolism	bom00910	2	17	0.0227997	CA3|CA12
Pertussis	bom05133	4	84	0.0239589	C3|C4BPA|ITGA5|C1QB
Thiamine metabolism	bom00730	2	18	0.0251287	AK7|AK5
Hypertrophic cardiomyopathy (HCM)	bom05410	4	97	0.0370993	RYR2|ITGA5|ITGAV|ITGA7
Purine metabolism	bom00230	5	143	0.0374412	AK9|AK7|ENPP3|AK5|ENPP1
Small cell lung cancer	bom05222	4	99	0.0394241	COL4A6|RARB|ITGAV|PTGS2
Hematopoietic cell lineage	bom04640	4	100	0.040617	ITGA5|IL4R|ANPEP|FCER2
Dilated cardiomyopathy (DCM)	bom05414	4	100	0.040617	RYR2|ITGA5|ITGAV|ITGA7
Measles	bom05162	5	147	0.0412211	IFNAR1|DDX58|OAS2|HSPA6|MX1
Pyrimidine metabolism	bom00240	3	59	0.0417501	AK9|ENPP3|ENPP1
Renin-angiotensin system	bom04614	2	26	0.0468716	REN|ANPEP
Parathyroid hormone synthesis, secretion and action	bom04928	4	105	0.0468868	NR4A2|RUNX2|MMP16|CREB3L4
YO-FvsP
#Term	ID	Input number	Background number	P-Value	Input
Protein digestion and absorption	bom04974	10	122	0.000234429	COL11A2|DPP4|COL22A1|COL14A1|COL4A6|COL4A5|COL13A1|COL24A1|COL2A1|COL12A1
Renin secretion	bom04924	8	78	0.000244838	NPR1|KCNMA1|PDE3B|REN|ADCYAP1|CLCA2|EDNRA|AGTR1
Proteoglycans in cancer	bom05205	12	204	0.000990723	HPSE|FZD2|HPSE2|ACTG1|CD44|CAMK2B|WNT4|HBEGF|HOXD10|MMP9|WNT5B|FLNC
Aldosterone synthesis and secretion	bom04925	8	101	0.00119805	NPR1|STAR|CAMK1G|NR4A2|SCARB1|NR4A1|CAMK2B|AGTR1
Cytokine-cytokine receptor interaction	bom04060	14	296	0.00278868	CSF2RB|BMP6|BMP15|CCL5|CXCL9|TNFSF18|CD27|CD4|CXCL11|CXCR3|TNFRSF11B|TNFRSF4|INHBA|IL20RA
ECM-receptor interaction	bom04512	7	91	0.00279842	CD44|COL4A5|ITGA7|COL4A6|FREM1|TNN|COL2A1
Ovarian steroidogenesis	bom04913	5	47	0.00312951	BMP6|SCARB1|STAR|BMP15|PTGS2
Mannose type O-glycan biosynthesis	bom00515	3	23	0.0130983	POMT1|LARGE2|MGAT5B
Vitamin digestion and absorption	bom04977	3	23	0.0130983	SLC52A3|SCARB1|APOA1
Pathways in cancer	bom05200	19	552	0.0146862	CSF2RB|PTGS2|FZD2|ZBTB16|COL4A6|GADD45A|PTGER1|CAMK2B|WNT4|MITF|COL4A5|MGST1|RET|LPAR3|MMP9|FGF7|WNT5B|AGTR1|EDNRA
Cushing syndrome	bom04934	8	158	0.0149395	FZD2|STAR|SCARB1|NR4A1|CAMK2B|WNT4|WNT5B|AGTR1
Renin-angiotensin system	bom04614	3	26	0.017649	AGTR1|REN|ANPEP
Arrhythmogenic right ventricular cardiomyopathy (ARVC)	bom05412	5	80	0.0237365	DSG2|DES|ITGA7|ACTG1|CACNG7
Focal adhesion	bom04510	9	207	0.0239078	TNN|PDGFD|ACTG1|TLN2|ITGA7|COL4A6|COL4A5|FLNC|COL2A1
Viral protein interaction with cytokine and cytokine receptor	bom04061	5	86	0.0307075	CXCL11|IL20RA|CXCR3|CXCL9|CCL5
MicroRNAs in cancer	bom05206	7	150	0.0319418	PTGS2|MMP16|CD44|HOXD10|SPRY2|MMP9|TNN
PPAR signaling pathway	bom03320	5	87	0.0319815	SCD|PLIN4|CPT1B|ACSBG1|APOA1
Primary immunodeficiency	bom05340	3	34	0.0335646	CD4|PTPRC|CD79A
Cortisol synthesis and secretion	bom04927	4	65	0.0434074	AGTR1|NR4A1|STAR|SCARB1
Basal cell carcinoma	bom05217	4	66	0.0453699	WNT5B|FZD2|WNT4|GADD45A
Wnt signaling pathway	bom04310	7	166	0.0495306	FZD2|SFRP1|SFRP4|CAMK2B|WNT4|WNT5B|ROR2
YO-PvsA
#Term	ID	Input number	Background number	P-Value	Input
Proteoglycans in cancer	bom05205	13	204	1.17707e-05	WNT2B|PLAU|WNT2|ITGA2|RRAS2|ITGA5|HOXD10|HBEGF|IHH|ITGAV|MMP9|FLNC|WNT11
Arrhythmogenic right ventricular cardiomyopathy (ARVC)	bom05412	7	80	0.000211915	ACTN2|ATP2A2|ITGA2|ITGA5|ITGAV|DSG2|SLC8A3
Viral protein interaction with cytokine and cytokine receptor	bom04061	7	86	0.000320101	IL20RA|IL19|CXCL9|CCL19|ACKR3|CXCR3|CXCL11
Cytokine-cytokine receptor interaction	bom04060	12	296	0.00134038	IL20RA|BMP6|LIF|IL19|CXCL9|CCL19|ACKR3|CXCR3|IFNAR1|TNFRSF8|TNFRSF11B|CXCL11
Hypertrophic cardiomyopathy (HCM)	bom05410	6	97	0.00318641	MYH6|ATP2A2|ITGA2|ITGA5|ITGAV|SLC8A3
Dilated cardiomyopathy (DCM)	bom05414	6	100	0.00367292	MYH6|ATP2A2|ITGA2|ITGA5|ITGAV|SLC8A3
Signaling pathways regulating pluripotency of stem cells	bom04550	7	139	0.00440133	WNT2B|LIF|WNT2|ID2|ID3|FGFR4|WNT11
Vitamin B6 metabolism	bom00750	2	8	0.00805723	AOX1|PDXK
Wnt signaling pathway	bom04310	7	166	0.010795	WNT2B|SFRP2|RUVBL1|SFRP4|WNT2|DKK2|WNT11
Pyrimidine metabolism	bom00240	4	59	0.0114836	NT5E|AK9|DCTPP1|RRM2
Complement and coagulation cascades	bom04610	5	93	0.0119516	C3|FGG|F2|SERPING1|PLAU
Mineral absorption	bom04978	4	60	0.0121183	TF|ATP1B2|SLC8A3|MT2A
Neuroactive ligand-receptor interaction	bom04080	11	350	0.0126875	F2|GRID2|NTS|GRIA1|C3|GRM8|CHRNA3|P2RX1|EDNRA|AGTR1|CRHR2
Pathways in cancer	bom05200	15	552	0.0135409	WNT2B|F2|MGST1|WNT2|ITGA2|RET|IFNAR1|FGFR4|ITGAV|MMP9|LAMC2|EDNRA|AGTR1|PAX8|WNT11
cGMP-PKG signaling pathway	bom04022	7	176	0.0143476	MYH6|ATP2A2|ATP1B2|EDNRA|AGTR1|ATP2B2|SLC8A3
Nicotinate and nicotinamide metabolism	bom00760	3	34	0.0145951	QPRT|NT5E|AOX1
Aldosterone synthesis and secretion	bom04925	5	101	0.0163201	ATP1B2|AGTR1|ATP2B2|STAR|CAMK1G
Purine metabolism	bom00230	6	143	0.0180974	AK9|NT5E|AK7|AK5|RRM2|PDE10A
Glycolysis / Gluconeogenesis	bom00010	4	72	0.0215204	HK2|ACSS2|ALDOC|ADH6
MicroRNAs in cancer	bom05206	6	150	0.0221234	ITGA5|PLAU|SLC7A1|SPRY2|HOXD10|MMP9
Cushing syndrome	bom04934	6	158	0.0274176	WNT2B|STAR|WNT2|AGTR1|CRHR2|WNT11
Adrenergic signaling in cardiomyocytes	bom04261	6	158	0.0274176	MYH6|ATP2A2|ATP1B2|AGTR1|ATP2B2|SLC8A3
Human papillomavirus infection	bom05165	10	345	0.0274896	WNT2B|CCNA1|WNT2|ITGA2|ITGA5|ITGAV|IFNAR1|IKBKE|LAMC2|WNT11
Renin secretion	bom04924	4	78	0.0275221	CLCA2|EDNRA|AGTR1|REN
cAMP signaling pathway	bom04024	8	252	0.0295795	GRIA1|ATP2A2|RRAS2|ATP1B2|CNGA3|EDNRA|ATP2B2|PDE10A
Thiamine metabolism	bom00730	2	18	0.0310541	AK7|AK5
Protein digestion and absorption	bom04974	5	122	0.0324763	COL24A1|SLC8A3|SLC1A5|ATP1B2|COL15A1
Calcium signaling pathway	bom04020	7	211	0.0332811	CAMK1G|ATP2A2|P2RX1|EDNRA|AGTR1|ATP2B2|SLC8A3
Steroid biosynthesis	bom00100	2	19	0.0340133	MSMO1|DHCR7
Osteoclast differentiation	bom04380	5	124	0.0343956	NCF2|LCP2|IFNAR1|TNFRSF11B|TREM2
Platelet activation	bom04611	5	125	0.0353811	P2RX1|LCP2|F2|FGG|ITGA2
Huntington disease	bom05016	7	214	0.0354341	DNAI1|DNAI2|DNAH11|DNAH9|PPARGC1A|DNAH1|DNAH7
Cholesterol metabolism	bom04979	3	49	0.035685	STAR|PLTP|APOA1
PPAR signaling pathway	bom03320	4	87	0.0382259	PLIN2|CPT1B|PLTP|APOA1
Regulation of actin cytoskeleton	bom04810	7	218	0.0384456	F2|ITGA2|RRAS2|ITGA5|ITGAV|FGFR4|WAS
ECM-receptor interaction	bom04512	4	91	0.0436476	LAMC2|ITGA2|ITGA5|ITGAV
IL-17 signaling pathway	bom04657	4	92	0.0450671	MMP9|MAPK15|LCN2|IKBKE
Vitamin digestion and absorption	bom04977	2	23	0.046866	APOA1|PLB1
